# Supplementary material for: The Preliminary Analysis of Flavonoids in the Petals of Rhododendron delavayi, Rhododendron agastum and Rhododendron irroratum Infected with Neopestalotiopsis clavispora
Source: Int J Mol Sci. 2024 Sep 4;25(17):9605. doi: 10.3390/ijms25179605 (PMC11394826; doi:10.3390/ijms25179605)
Supplement: Supplementary file 1 [file ijms-25-09605-s001.zip › Supplementary Tables.xlsx]

## Sheet: Table S1
Table S1 Detailed metabolites informaton by UHPLC-QTOF-MS / MS in positive ion mode
Compounds number	Compounds	Score	Molecular weight (Da)	Formula	Class I	Class II	m/z	RT	R. delavayi_1	R. delavayi_2	R. delavayi_3	R. delavayi_4	R. delavayi_5	R. delavayi_6	R. agastum_1	R. agastum_2	R. agastum_3	R. agastum_4	R. agastum_5	R. agastum_6	R. irroratum_1	R. irroratum_2	R. irroratum_3	R. irroratum_4	R. irroratum_5	R. irroratum_6
36	Pyrrolidine	0.6673	71.0735	C4H9N	Alkaloids	Others	72.0807	283.072	24228.4	43722.7	33649.4	34438.1	31490.8	37645.7	22054.1	24198.7	32939.9	45974.5	49423.1	26193	10438.1	11545.6	12825.4	10661.1	15499	11274.2
75	DL-2,4-Diaminobutyric acid	0.8894	118.134	C4H10N2O2	Amino acids, peptides, and alogues	Amino acids, peptides, and analogues	83.0601	95.3455	11857.4	14646.3	11317.1	14751.4	11510.8	9931.6	12573.4	10787.8	9388.14	15426.6	21657.5	19493.4	9958.58	17590.1	9517.57	11413.6	15168.8	7975.41
90	Acetoacetic acid	0.7509	102.032	C4H6O3	Organic acids	Short-chain keto acids and derivatives	85.0281	254.08	11870.1	12680.3	22481.8	17878.1	14248.9	14338.4	20925	18712.7	18434	13364.1	16410.7	16972.5	22650.6	14067.2	23825.7	17446.7	27808.7	25048.4
111	4-Hydroxybutanoic acid lactone	0.976	86.0892	C4H6O2	Lipids	Gamma butyrolactones	87.0443	356.494	51838.5	51446.8	51534.7	50072.2	57485.7	48379.8	85981.8	104760	62667.1	74818.4	81272.3	61170.9	117048	107764	111906	84646.1	126947	65697.4
143	L-Alanine	0.9997	89.0477	C3H7NO2	Amino acids, peptides, and alogues	Amino acids, peptides, and alogues	90.0546	327.893	4611.47	4690.5	6841.8	3752.44	5062.89	6662.71	3931.42	4787.19	4208.16	4239.01	4065.56	3808.07	1730.35	1806.41	1598.14	1780.5	1644.15	1668.71
173	Ethyl hydrogen malonate	0.6147	132.115	C5H8O4	Organic acids	Dicarboxylic acids and derivatives	97.0279	291.111	11436.7	10337	9213.99	7128.06	12042	12205	6294.96	12086.5	10829.7	9814.04	10327.5	6845.39	11381.1	8898.21	8723.26	20391.5	7495.24	10247
217	3-Butynoic acid	0.6089	84.0211	C4H4O2	Lignin	Styrenes	102.054	372.872	23387.7	23593.7	17775.4	14275.6	13572.2	15949	13475.7	15316.2	36349.2	24758.9	18775.2	16570.3	9674.9	14911.6	11995.1	12269.6	12378.2	8378.54
240	4-Aminobutyric acid	0.955	103.063	C4H9NO2	Organic acids	Carboxylic acids and derivatives	104.071	356.494	57374.4	61223	59068.7	57639.3	65713.5	56151.6	94626.3	113224	72295.9	81355.7	93221.4	68179.6	112376	98225.6	111069	83186.5	125304	64802.2
246	Choline	0.6355	104.108	C5H14NO	vitamins	Quaterry ammonium salts	104.106	147.183	7166.92	6381.78	5145.44	7619.47	4644.37	5195.36	6446.32	6369.2	8920.46	6721.8	7956.23	6095.17	8356.53	7185.23	13841.1	9447.66	17001.2	13054
272	Diethanolamine	0.8158	105.079	C4H11NO2	Alcohols	Amines	106.086	312.14	9559.01	10495	5786.6	19309	11026.3	16904.6	11217.2	13511.2	10414.6	12906.5	16979.3	14201.6	14095.6	8134.83	10275.2	6805.89	9797.25	6964.43
294	Crotonic acid	0.8135	143.186	C7H13NO2	Lipids	Fatty acids and conjugates	109.028	290.944	6438.88	7337.5	5819.37	3525.44	5950.72	6801.54	3548.43	6628.18	6151.87	6042.74	5814.07	3764.39	9606.86	5020.18	4595.63	5315.07	4043.41	5716.34
306	Nicotinyl	0.993	109.13	C6H7NO	Alcohols	Indolecarboxylic acids and derivatives	110.06	49.579	171747	232845	28905.1	153682	122227	52394.3	36270.1	36082.1	31917.2	31038.9	25742.2	41177.7	15922.5	30028.3	17401.7	20910.2	21093	31264.9
347	epsilon-Captrolactone	0.7541	113.158	C6H11NO	Terpenoids	Tetraterpenoids	114.066	43.1945	6359.72	6709.23	5603.02	5802.56	5438.24	3958.49	7644.68	5872.35	4965.96	5007.22	5373.8	6695.77	35870.3	5530.77	34004.3	37408.4	1506.53	33742.6
366	L-Proline	0.9999	115.063	C5H9NO2	Amino acids, peptides, and alogues	Amino acids, peptides, and alogues	116.071	295.349	295932	136385	269488	312570	238720	190556	417347	313089	241209	136797	213047	346125	181654	355542	197104	242949	313622	162366
390	Betaine	0.9884	117.079	C5H11NO2	Amino acids, peptides, and alogues	Amino acids, peptides, and alogues	118.086	363.919	175774	269165	162597	197745	163897	171070	343677	188421	304344	195348	192240	145410	130983	193985	193176	190845	126278	291565
398	L-Threonate	0.8718	136.037	C4H8O5	Amino acids, peptides, and alogues	Organooxygen compounds	119.035	152.836	2566.9	2013.4	4225.28	4366.7	2932.62	2909.94	7919.79	12115.3	12232.4	6700.02	7895.27	10476.6	8815.01	17673.8	19596.9	14298	23490.2	9904.9
407	2-Methyl-3-hydroxybutyric acid	0.8377	118.063	C5H10O3	Lipids	Fatty Acyls	119.072	225.399	6384.63	7196.07	6506.66	6166.68	6572.26	6024.44	5485.72	6191.99	6441.83	6749.33	6454.97	6057.33	5961.25	6140.83	6205.28	6360.37	6347.49	5641.53
415	L-Threonine	0.9369	119.058	C4H9NO3	Organic acids	Carboxylic acids and derivatives	120.065	344.674	56942	57264.4	67850.9	52063.8	65985.5	61334.5	61058.1	62783.2	51725.6	52326.8	60458.2	54339.3	9423.74	4071.41	11151.4	8256.75	5887.54	10788.7
421	Tyramine	0.906	137.084	C8H11NO	Amino acids, peptides, and alogues	Phenethylamines	120.08	315.726	6681.86	7311.68	7099.32	6971.75	6358.13	7135.23	8647.2	13989.6	15117	19499.5	15244.5	10569.5	8275.1	7628.32	16685.6	8145.73	14631.4	7357.93
438	Benzamide	0.6458	121.137	C7H7NO	Organic acids	Benzoic acids and derivatives	122.06	50.2665	1.00831e+06	802533	1.22653e+06	848755	953775	665166	48585.9	73303.5	34718.5	32219.7	37781.1	12488.5	37017.3	28891.3	33777.7	35061.6	42957.3	91170.7
446	Glutaraldehyde	0.9591	100.116	C5H8O2	Carbohydrates	Carbonyl compounds	123.044	132.71	35934.9	33294.3	46194.5	38362.3	32954.2	37889.7	15941.4	14480.1	15305.1	11517.5	10434.1	11564.9	9844.51	10043.3	10658.8	11476.6	12605.1	12967.7
461	Picolinic acid	0.6932	123.032	C6H5NO2	Alkaloids	Pyridinecarboxylic acids and derivatives	124.039	372.31	328094	400481	261668	313196	359752	296706	177917	248610	213533	236861	228300	209876	144625	91082.6	129575	135341	128422	182817
489	N6-Methyl-L-lysine	0.8406	160.121	C7H16N2O2	Organic acids	Carboxylic acids and derivatives	125.107	159.649	9144.29	6572.73	7804.48	8254.99	9252.85	5755.98	8113.26	6658.04	6100.57	6294.1	8253.68	8096.59	6898.47	7266.95	6935.46	7426.85	7243.26	7277.31
498	5-Methylcytosine	0.8629	125.059	C5H7N3O	Nucleotide analog	Diazines	126.066	179.819	2734.53	2258.26	3399.27	2736.43	2774.7	2452.6	3844.11	3399.88	3439.46	3560.59	2781.98	3877.17	3149.96	4575.66	3603.09	3767.5	4313.63	4119.74
506	1,2,3-Benzenetriol	0.9085	126.11	C6H6O3	Alcohols	Arylsulfates	127.038	254.169	12477.2	12345.1	20318.8	13853.7	16158.1	14627.6	16915.1	18475.6	19561.1	13592.3	13535.9	17337.2	24960.5	14729.1	26217	18065.5	27706.7	29757.5
509	Melamine	0.8681	126.12	C3H6N6	Others	1,3,5-triazines	127.072	172.252	2531.39	2501.64	2357.69	2837.25	2547.84	2382.66	3325.96	3572.92	3116.76	2835.9	2643.83	6128.61	2292.66	2816.44	2735.31	3081.22	3124.36	2637.83
528	5-Methyl-5,6-Dihydrouracil	0.6769	128.129	C5H8N2O2	Nucleotide analog	Pyrimidines and pyrimidine derivatives	129.065	343.247	7101.12	6311.68	6307.52	5562.19	4784.86	5126.94	7007.16	5604.5	6514.76	5728.22	6083.31	7970.26	6748.67	6257.83	5028.83	5045.82	5632.08	5538.41
544	D-Pipecolinic acid	0.9976	129.157	C6H11NO2	Amino acids, peptides, and alogues	Amino acids, peptides, and analogues	130.086	291.914	16806.6	50724.6	20819.2	54184.4	18749.2	21670.6	19820.6	27457.2	34838	26014.1	26546.8	30402.9	49774.7	33999.6	28762	22882.1	43891.9	27585.9
554	Phenyllactic acid	0.829	166.063	C9H10O3	Organic acids	Phenylpropanoic acids	131.048	47.933	8432.57	6098.98	8022.91	4937.26	7605.18	7512.74	2997.26	2481.22	4335.33	3521.14	2932.34	3649.07	2596.4	6365.75	1857.98	1833.39	1668.94	2918.08
564	N-Acetylputrescine	0.9864	130.111	C6H14N2O	Organic acids	Carboximidic acids and derivatives	131.117	338.886	2876.22	2746.02	2715.35	3017.97	2903.45	2247.61	3066.34	2977.69	2655.14	2463.7	2751.77	2533.68	2238.77	4036.66	2404.34	2321.67	4089.84	2473.56
572	Creatine	0.9614	131.069	C4H9N3O2	Organic acids	Carboxylic acids and derivatives	132.076	331.272	4582.8	4326.87	6867.57	1991.34	3327.09	3196.43	4001.56	5513.63	1945.5	2897.3	2055.19	4118.59	4093.75	4461.16	4670.41	2075	2283.37	1773.55
573	Dihydrouracil	0.9135	114.043	C4H6N2O2	Nucleotide analog	Diazines	132.08	240.774	2522.92	3500.05	12934.4	2432.85	2389.67	1961.71	1682.11	2623.18	3637.43	4628.12	4137.77	2935.1	5123.32	1550.31	4226.35	2082.35	3921.34	5409.72
576	L-Isoleucine	0.9111	131.095	C6H13NO2	Amino acids, peptides, and alogues	Amino acids, peptides, and alogues	132.101	257.353	28777.6	45640	24759.5	29465.1	31524.9	60081.6	26489.8	54701.4	71028.9	121021	100156	37837.9	11002.6	7813.72	21831.1	9121.74	18129.6	11230.2
584	L-Asparagine	0.9977	132.053	C4H8N2O3	Organic acids	Carboxylic acids and derivatives	133.06	357.99	46215.8	128358	39714.3	53304.7	53399.7	47881.9	15822.8	10951.3	29186.3	37658.5	45288.7	25579.2	8519.25	16555.9	12550.7	10863.1	7927.03	10191
597	D-Aspartic acid	0.9926	133.038	C4H7NO4	Organic acids	Carboxylic acids and derivatives	134.044	377.466	9356.42	10248	9295.57	6908.47	8445.51	9622.03	7784.37	7509.1	10442.6	11970.1	11398.2	9751.81	7578.21	10051.9	10125.9	8507.6	8920.76	4402.95
611	Perillyl alcohol	0.7313	152.237	C10H16O	Terpenoids	Monoterpenoids	135.116	34.918	32428.1	33546.9	43391.5	33191.4	46633.5	54630.2	35597.3	50903.2	32779.1	41011.5	35885.4	50870.8	42351.8	76955.1	29429.9	34620	49401.7	85607.6
618	Adenine	0.9992	135.054	C5H5N5	Nucleotide analog	Purines and purine derivatives	136.061	152.946	66023.3	47946.5	116496	74019	70619.3	63596.9	217237	326158	336885	169894	211678	274903	239663	531208	598361	421646	667435	271857
629	Hypoxanthine	0.9587	136.039	C5H4N4O	Alkaloids	Purines and purine derivatives	137.045	207.379	3391.71	2752.57	2527.41	2674.91	3374.56	6249.6	3669.99	2722.45	2950.97	2558.93	3132.51	3107.91	2301.96	2888.37	2471.36	2773.34	3405.62	2951.96
646	Trigonelline	0.6256	137.136	C7H7NO2	Alkaloids	Alkaloids	138.054	271.93	11954.7	9196.97	16530.1	15961.9	15536.6	8904.68	10957	20310.3	11432.8	10419.2	11848.2	11789.7	7258.42	8371.93	18270.9	10315.8	12932.1	8113.91
659	Methyl acetoacetate	0.9958	240.339	C14H24O3	Terpenoids	Monoterpenoids	139.039	96.12	1.64821e+06	3.70181e+06	1.92436e+06	1.25313e+06	2.29158e+06	1.52042e+06	155500	192185	90531.8	69136.4	241835	99413.4	68468.2	51726.1	57624.6	81834.1	88199.3	154910
662	Gentisaldehyde	0.754	138.032	C7H6O3	Others	Organooxygen compounds	139.038	153.778	38116.7	41503.3	33581.3	37163	34883.5	29209.3	54587.1	45617.2	36085.8	55604.5	60171.9	40843	51431.6	38376.8	60046.2	61700.1	50945.6	60504.3
665	Urocanic acid	0.9981	138.043	C6H6N2O2	Amino acids, peptides, and alogues	Imidazoles	139.049	268.142	22945.5	6463.92	28651.8	7875.8	14070.3	17983.2	19744.8	31257.4	10598.5	12380.4	10034.8	15737.5	8827.75	4437.46	9525.62	7370	8751.9	7027.57
692	Gaboxadol	0.659	140.14	C6H8N2O2	Others	Amines	141.065	103.523	12253.5	6676.5	17091.1	8648.32	9521.44	14300.8	9174.89	10533	4006.61	8326.51	6193.47	6044.34	5623.09	7055.96	94083.4	6033.49	80029.7	9952.38
707	4-Hexen-1-ol, (E)-	0.7349	100.159	C6H12O	Lipids	Fatty alcohols	142.122	34.917	39467.6	40677.8	51106.4	32617.9	55134.3	68506.7	43146.5	59992.4	36899.1	40099.3	33376	64672.1	33004.2	74745	43836.7	41114	36029.7	71642.6
723	3-Nonen-1-ol, (Z)-	0.653	142.239	C9H18O	Lipids	Fatty alcohols	143.142	130.734	1892.64	568.676	2283.78	2364.09	956.071	1062.77	5596.65	4638.72	3775.15	1791.23	2167.79	3806.85	16760.6	16384.3	7083.31	12313	8584.66	16598.6
726	Larixinic Acid	0.7119	126.11	C6H6O3	Organic acids	Pyranones and derivatives	144.065	291.606	11593.5	13617.4	9506.84	7669.14	10540.2	13593.4	6671.3	9577.86	9494.33	9419.4	8400.29	7802.48	17916	12385.7	9768.07	9865.61	11194.4	15851.2
733	3-(2-Hydroxyethyl)indole	0.9549	161.2	C10H11NO	Alkaloids	Indoles	144.08	60.085	43603.4	43333.9	39185.4	45064.3	46936.5	32552	43034.8	43315.4	42732.7	50790	46552.9	40826.5	45399.2	45216	47318.3	47633.3	43470.4	46631.4
736	1-Aminocyclohexanecarboxylic acid	0.897	143.184	C7H13NO2	Amino acids, peptides, and alogues	Amino acids, peptides, and analogues	144.102	258.497	65203.6	34590.8	25850.7	37378	25411.7	20628.5	24213.1	31146.7	25007.1	30032.5	34636.6	27211	54595.1	37945.1	74691.4	59779.1	89356.8	123107
751	Erythritol	0.9009	122.058	C4H10O4	Carbohydrates	Organooxygen compounds	145.049	409.171	5380.65	3439.39	2689.98	4457.73	3577.48	2136.73	2883.37	5608.11	3068.11	2589.26	3015.96	1736.21	2952.32	3901.65	2546.4	2847	4317.87	2920.07
768	Oxyquinoline	0.6469	145.16	C9H7NO	Others	Haloquinolines	146.059	55.982	26018.9	27637.4	23147.6	37715.5	23777	23887.3	24262.1	27859.3	33821.7	14034.2	18840.6	29844.1	26628.2	9047	39739.1	25936.3	119655	99620.1
771	4-acetamidobutanoate	0.8353	145.156	C6H11NO3	Amino acids, peptides, and alogues	Amino acids, peptides, and analogues	146.08	287.401	3758.1	3501.33	3524.28	4378.15	2998.13	2410.6	3538.49	5538.87	3563.53	2379.91	3212.29	3265.41	4275.33	4112.59	6289.2	8102.93	5995.77	6200.46
782	m-Coumaric acid	0.6281	164.047	C9H8O3	Lignin	Cinmic acids and derivatives	147.043	371.404	11355.1	7365.21	14374.4	8908.26	10987.3	11860.6	3723.24	5568.05	4736.22	4121.8	8582.04	7048.33	4888.02	6854.44	3563.5	5740.01	4362.17	7543.36
799	L-Glutamine	0.9982	146.069	C5H10N2O3	Organic acids	Carboxylic acids and derivatives	147.076	353.938	129591	204073	214140	84531.7	111441	170654	89566	77408.6	81430.8	53185	58251	80511.4	36513.9	73279.9	54561.7	40574.5	43016.3	34679.7
814	L-Glutamate	0.9987	147.053	C5H9NO4	Amino acids, peptides, and alogues	Amino acids, peptides, and alogues	148.06	372.714	78172.3	82689.8	91008.9	76301.2	67658.7	78828.2	63763.9	71923.4	99300.6	96641.7	90401.7	92958.9	58322	94183.6	73612.9	77003.5	73521.8	50536.4
822	(-)-Ephedrine	0.75	165.232	C10H15NO	Organic acids	Phenylpropanes	148.113	274.094	26037.9	26011.5	22830.6	16586.5	25854.6	30273.6	13367.1	17252.7	18388.8	19539.8	23818.3	22524.1	24075.9	18056	14610.5	29137	27117.2	14747.9
850	Triethanolamine	0.8316	149.105	C6H15NO3	Alcohols	Alkanolamines	150.112	157.823	7959.58	5245.43	5792.66	5566.78	6765.9	8381.68	7220	9260.67	6656.76	5718.8	4776.37	5355.8	17422.9	7475.93	7799.81	8396.61	6098.92	5324.85
853	Vanillic acid	0.6344	168.042	C8H8O4	Simple Phenylpropanols	Benzene and substituted derivatives	151.038	139.637	70289.2	51925.5	105641	69734.3	62955	77210.5	40289.3	30007.8	18023.6	23273.3	24227	16839.6	24863	17461.3	42910.6	27279.7	25990	32090.5
855	3-Hydroxymandelic acid	0.7406	168.042	C8H8O4	Organic acids	Phenols	151.038	96.282	167059	218760	186912	164218	174223	147539	17080.2	15300.3	11565.8	11650.8	12718	12482.6	11690.5	10094.4	11174.7	11990.8	10376.9	19048.3
872	2-Hydroxyadenine	0.9034	151.049	C5H5N5O	Alkaloids	Imidazopyrimidines	152.056	215.544	3779.65	1166.99	3289	1672.21	2863.41	6000.33	1074.93	1746.15	1950.78	4385.34	2468.55	3733.81	3776.7	5418.1	2124.43	1754.05	2877.91	2842.24
874	N-Methylanthranilic Acid	0.7462	151.163	C8H9NO2	Organic acids	Benzoic acids and derivatives	152.07	226.607	35631.3	22871.7	32124	35195.7	33359.5	32707.4	36816.5	35153.6	35215.9	37004.1	36350.1	34916.6	37697.8	23659.5	37630.7	37449.2	34238.1	35067.2
888	Methyl 4-hydroxybenzoate	0.6646	152.147	C8H8O3	Organic acids	Benzoic acids and derivatives	153.054	186.332	8998.47	9664.02	10226.5	10230.9	9172.09	9799.72	1529	1951.63	1516.58	1690.04	8732.36	1513.49	23349.4	25940.8	6893.44	18014.5	8281.65	13004.4
889	2-Hydroxyphenylacetic acid	0.6461	152.047	C8H8O3	Organic acids	Phenylacetic acid derivatives	153.054	239.817	6041.27	5479.89	6295.23	334.18	5443.79	6451.14	5643.66	5833.06	6476.64	6316.42	5692.83	5730.31	9639.52	9921.12	4010.24	6586	3763.37	6655.6
890	2-Methoxybenzoic acid	0.8942	152.047	C8H8O3	Organic acids	Benzene and substituted derivatives	153.054	109.777	31914.7	26008.1	39260.3	40235.3	29849.3	542.209	36255.5	35516.3	38166.6	27162.3	44551.6	38168.7	111017	132370	31407.8	90312.4	22117.1	71940
894	Dopamine	0.9643	153.079	C8H11NO2	Alcohols	Benzenediols	153.075	365.317	4001.3	1208.35	8122.24	9317.45	7712.34	1421.9	7859.86	7090.84	3129.73	2437.53	7348.18	2255.01	5199.22	3078.18	3596.8	3989.29	8757.17	5956.16
897	Linalool oxide	0.7416	170.249	C10H18O2	Alcohols	Others	153.127	107.139	41561.6	20432.5	74708.4	29127.8	38020.1	24737.8	23062.2	48571.2	31401.9	22112.7	86013.8	33447.5	106841	126311	30924.2	85448.7	21399.8	68774.2
948	3-Indoleacetonitrile	0.7274	156.184	C10H8N2	Alkaloids	Indoles	157.075	43.4055	2466.54	2522.66	2274.85	2487.87	1840.87	2637.99	662.947	2415.3	2128.93	3042.19	2034.14	2432.88	2881.24	2918.57	5109.42	3219.93	3986.4	3538.47
974	Guanidineacetic acid	0.7325	117.107	C3H7N3O2	Amino acids, peptides, and alogues	Amino acids, peptides, and analogues	159.091	241.153	5965.52	9361	3765.28	6061.02	6151.56	4544.73	6013.17	6886.2	10637.3	15154.5	13796.7	9661.47	1874.19	3734.21	11917	5963.72	11300.6	2195.51
989	Tolazoline	0.9169	160.216	C10H12N2	Others	Others	160.096	289.427	13739.2	18486.4	12779.6	11773.9	12665	12882.2	7452.84	11224.1	10164.1	9556.06	10330	7612.04	12444.5	9869.47	14274.2	11305.7	15679.6	14228.3
1006	1-Aminocyclopropanecarboxylic acid	1	101.048	C4H7NO2	Organic acids	Carboxylic acids and derivatives	162.075	315.364	7019.59	5798.01	6794.92	5787.07	6281.81	6373.67	6227.56	10381.5	8594.14	6155.85	6157.45	5988.87	8521.61	8040.43	7448.23	8169.01	8723.47	9709.2
1012	Betaine aldehyde	0.9468	101.084	C5H11NO	Others	Organooxygen compounds	162.112	289.397	3834.01	26382.4	5916.36	6921.91	3432.7	5266.1	14781.7	3575.39	3178.48	3384.04	5168.26	5342.52	6848.92	4821.83	13037.5	9050.8	14696.2	10912.9
1013	L-Carnitine	0.9718	161.105	C7H15NO3	Lipids	Quaterry ammonium salts	162.112	321.662	3378.6	5142.5	5662.74	7675.93	2762.72	4689.87	2891.3	2409.05	2389.31	2820.43	4226.17	4539.93	7175.64	6808.25	8043.96	6592.71	7196.71	8552.98
1021	Caffeic Acid	0.7464	180.042	C9H8O4	Simple Phenylpropanols	Cinmic acids and derivatives	163.039	238.25	427903	288800	373479	361211	356447	268651	171166	205792	180259	217644	145950	333622	97564.5	88509.6	63781.8	87267	72369.9	107932
1027	.alpha.-D-(+)-Talose	0.6199	180.16	C6H12O6	Others	Others	163.059	254.509	16586.8	21665.4	30455.1	18666.6	21766.6	24111.7	33416.3	36577.1	32835.6	29449	22155.9	26866.7	49014.8	30327.7	53572	37404	63239.2	65761.8
1035	2-Butoxyethanol	0.9821	118.099	C6H14O2	Alcohols	Dialkyl ethers	163.075	132.705	6842.23	7176.99	13322.1	5986.89	7460.33	8011.68	12293.5	14256.8	11506.1	16391.2	14490.5	10999.8	14505.7	15991.6	17362.3	15268.7	17402.4	12930.7
1072	trans-2-Hydroxycinnamic acid	0.6193	164.158	C9H8O3	Coumarin	Hydroxycinnamic acids and derivatives	165.054	282.619	44941.5	89199.3	29540.1	30159.8	45577.7	34307.3	21840.8	47424.9	47311.3	82746.9	71464.3	28183.1	17288.3	14031.6	37623.3	21629.2	24453.8	14613.4
1073	4-Hydroxycinnamic acid	0.9836	164.047	C9H8O3	Lignin	Cinmic acids and derivatives	165.054	130.091	99576.4	78486.9	117639	113621	107867	101042	36741.6	32516.8	32633.2	17417.3	22442.9	26814.5	58414.9	47318.1	25336.5	34374.7	35100.7	164563
1079	4-Pyridinecarboxylic acid	0.6206	123.109	C6H5NO2	Organic acids	Hydroxycinnamic acids and derivatives	165.064	348.616	2279.32	2195.67	2461.48	2554.11	1786.26	1189.76	1740.84	2665.44	1725.13	1090.7	1431.49	1830.21	3957.05	4352.15	3199.77	4508.19	3882.42	3615.3
1081	2-Phenylbutyric acid	0.9991	164.084	C10H12O2	Simple Phenylpropanols	Phenylacetic acid derivatives	165.09	103.463	132406	136952	159398	136881	102767	138171	18106.5	21799.8	12976.1	11211.5	13466	14663.1	11644.2	11069.2	10333.2	12885.2	11795.9	19332.9
1091	DL-Methionine sulfoxide	0.8367	165.046	C5H11NO3S	Amino acids, peptides, and alogues	Phenols	166.052	348.6	6414.72	4961.63	6675.51	6618.57	11451.4	4812.24	8382.91	3523.12	4198.65	12141.1	12173.2	6628.89	4728.25	8896.33	12201.8	7403.8	6983.68	4435.02
1099	L-Phenylalanine	0.9987	165.079	C9H11NO2	Organic acids	Carboxylic acids and derivatives	166.086	240.32	41120.8	63005.4	38763.9	40918.7	46353	44992.9	157424	223024	257633	367927	288700	200529	166061	182467	595540	190040	513672	128552
1112	Atrolactic acid	0.7681	166.063	C9H10O3	Organic acids	Methoxyphenols	167.07	48.0205	10517.7	9488.41	11851.5	7375.94	8254.13	10489.3	17066	18219.2	20174.1	17378.9	17352.5	17095.6	37684.9	75954.8	26699.5	38105.5	19548.9	24036.6
1137	Homogentisic acid	0.7186	168.042	C8H8O4	Organic acids	Phenylacetic acids	169.049	138.076	55702.1	55977.2	29196.7	60326.9	48174.3	34946	37296.3	33013.2	30060.6	38015.5	36926.7	28982.4	64387.9	67944.8	74660.6	71438.7	72399	49666
1139	3,4-Dihydroxyphenylacetic acid	0.9664	168.042	C8H8O4	Organic acids	Phenols	169.049	217.225	3252.46	3179.74	3072.96	3047.1	2909.08	3089.23	3650.74	3476.5	3414.47	3496.82	3189.82	3466.68	10219.7	10912.2	8245.38	9764.17	7668.77	6242.91
1170	Pyrocatechol	0.7523	110.037	C6H6O2	Alcohols	Benzenediols	171.064	158.909	3461.86	2707.93	2022.51	1679.83	2322.22	2194.54	2428.94	2487.96	1859.35	2900.68	2311.76	3037.1	10596.5	8362.59	6719.33	6719.26	7056.65	10606.2
1183	2,3-Dihydroxybenzoic acid	0.6241	154.027	C7H6O4	Organic acids	Benzoic acids and derivatives	172.06	294.541	8531.77	7214.79	6877.32	8319.53	8771.55	9191.33	8291.85	10645.1	10748.5	11145.1	9320.69	9440.91	7319.15	25093.5	7955.63	17930.3	10226.5	7419.55
1200	Glycerol 3-phosphate	0.7972	172.014	C3H9O6P	Lipids	Glycerophospholipids	173.02	323.78	11585	17451	8567.22	16428.1	11340.4	11016.8	1823.26	2524.39	2653.35	4972.73	3194.46	2960.06	7845.62	11844.8	2209.37	8960.4	3260.32	6134.08
1203	3-Furancarboxylic acid	0.7015	182.216	C10H14O3	Organic acids	Furoic acid and derivatives	173.044	300.318	3155.93	5714.48	3475.68	4637.52	2604.59	3304.14	2899.18	3067.08	3107.09	3211.86	2924.75	3072.25	6116.69	7237.37	6725.7	6616.29	6028.65	6922.01
1231	Vanillin	0.9217	152.047	C8H8O3	Simple Phenylpropanols	Phenols and derivatives	175.038	122.851	14836.3	16282.8	6560.09	17310.5	12825.9	5949.08	17293.2	15697.6	11791.5	10141.9	15216.6	13354	32049.3	53699.9	15447.9	36986.1	22648.3	24653.7
1242	L-Arginine	0.9979	174.112	C6H14N4O2	Amino acids, peptides, and alogues	Amino acids, peptides, and alogues	175.118	511.395	438975	229653	378977	591802	439460	268580	274182	454597	321744	264344	513549	434098	240110	356148	257133	240235	331468	278175
1252	N-Carboxyethyl-.gamma.-aminobutyric acid	0.9767	175.182	C7H13NO4	Amino acids, peptides, and alogues	Amino acids, peptides, and analogues	176.091	366.841	10325.6	8915.46	15495.9	8003.89	11519.1	12405.2	4667.77	7118.27	4901.46	4736.52	4019.58	5416.12	7300.74	7109.5	6159.59	7287.9	7844.36	9831.81
1308	L-homoserine	0.7151	119.058	C4H9NO3	Organic acids	Carboxylic acids and derivatives	180.086	291.045	64344.3	54183.5	63777.7	38931.4	62001.6	67599.4	34259.8	69351.3	59015.3	60922	56732.1	38086.1	64336.9	49839.6	69278.7	50233.5	43557.3	62257.4
1324	4-Hydroxyphenylpyruvate	0.8463	180.042	C9H8O4	Organic acids	Phenylpyruvic acid derivatives	181.049	259.048	4516.15	3872.32	3174.51	4124.54	3735.95	2931.71	2319.72	2221.92	2328.49	2610.93	2565.62	2264.4	7385.97	7977.98	4116.45	6870.12	3631.03	7640.27
1344	L-Tyrosine	0.9787	181.074	C9H11NO3	Amino acids, peptides, and alogues	Amino acids, peptides, and alogues	182.081	282.575	53829.7	106192	33270.8	35819.7	53223	40797.8	26527.3	59165	55329	99882.8	83802.9	36146	19410.5	16635.4	47874.7	21906.3	39840.1	18179.5
1363	D-Mannitol	0.8414	182.079	C6H14O6	Carbohydrates	Sugar alcohols	183.086	391.394	3345.81	2174.85	3036.32	2698.24	3084.02	1678.18	2133.68	2640.34	3214.18	3107.06	3169.96	2739.55	3782.24	5269.61	5601.33	5007.14	7190.8	5604.18
1404	N-Acetylmannosamine	0.6373	221.09	C8H15NO6	Carbohydrates	Organooxygen compounds	186.075	372.872	4650.84	8428.85	4706.87	5974.59	3726.52	4166.77	4517.9	3558.18	4897.49	5011.5	4398.16	4285.91	5801.75	7059.24	5744.25	7669.43	7381.55	6601.35
1432	DL-Indole-3-lactic acid	0.7278	C11H11NO3	205.21	Alkaloids	Indolyl carboxylic acids and derivatives	188.07	241.01	63749.6	99564.9	45316.8	69334.9	62158.2	46823.5	42336.1	54891.8	79436.9	116201	107056	78001.5	13185.3	25932.6	120549	47045.5	109459	16835.9
1434	3-Methylglutaric acid	0.6709	146.058	C6H10O4	Lipids	Fatty Acyls	188.091	230.738	2240.67	2868.53	2001.39	2891.07	1957.72	1692.73	1503.5	1775.6	2493.68	1575.85	1646.65	1922.14	3756.42	4024.24	2643.41	3502.63	3416.09	4012.93
1438	L-NG-Monomethylarginine	0.949	188.227	C7H16N4O2	Amino acids, peptides, and alogues	Amino acids, peptides, and analogues	188.127	34.901	16980.6	19547.3	36889.5	16515.2	19015.2	82767.9	17285.2	21267.8	24600.9	30509.3	16155.2	21259.8	19580.4	68360.9	20131.1	25415.7	20531.4	90148.8
1445	DL-3-Phenyllactic acid	0.8461	166.063	C9H10O3	Organic acids	Phenylpropanoic acids	189.054	195.421	1028.41	1828.5	1412.29	1338.66	1209.98	1384.55	950.896	904.081	953.674	955.975	942.795	964.438	5926.6	13874.4	4465.84	7921.84	4057.18	5417.4
1453	N6-Acetyl-L-lysine	0.9896	188.116	C8H16N2O3	Organic acids	Carboxylic acids and derivatives	189.123	335.429	4477.23	5655.64	4841.87	5059.14	4625.65	4265.87	3322.42	2650.59	2362.22	2455.69	2698.84	2259.46	2126.17	2267.47	2004.6	2031.87	2184.13	2368.9
1477	Glutaconic acid	0.7807	130.027	C5H6O4	Organic acids	Dicarboxylic acids and derivatives	191.055	300.022	55054.9	99652.6	58263.2	66633.2	49420	52040.2	51139.4	57944.1	52485.4	57508.3	53884.5	52670.3	116937	140402	119377	121713	114546	122237
1478	Itaconic acid	0.9837	130.027	C5H6O4	Organic acids	Carboxylic acids and derivatives	191.054	316.313	10978.3	16915.4	11140.8	13811.8	8184.43	8358.87	9410.1	10855	10050.3	11352.2	9508.74	9000.65	20521.9	28304.3	23132.8	24633.6	21034.2	21327.7
1483	Quinaldic acid	0.9997	173.048	C10H7NO2	Organic acids	Quinoline carboxylic acids	191.084	49.63	6103.41	5286.68	8334.83	5156.76	5947	5136.99	4644.93	4227.92	4704.94	2011.4	2973.62	5726.69	2401.33	3466.79	1412.54	2725.48	2482.78	3787.03
1485	meso-2,6-Diaminoheptanedioate	0.6734	190.197	C7H14N2O4	Amino acids, peptides, and alogues	Amino acids, peptides, and analogues	191.102	353.09	2855.57	3985.72	2626.48	3520.36	2259.45	2309.72	2640.5	2816.15	2940.53	2421.57	2671.37	2340.71	2651.5	3684.19	4013.52	3271.44	3933.66	3655.18
1495	Ammelide	0.6187	128.091	C3H4N4O2	Others	Triazinones	192.05	129.508	79529.7	43198.4	128823	91905.6	88712.7	89766.3	161760	144320	66207.7	69758.7	134308	100655	87370.7	82461.9	75317.2	98499.3	65544.9	106422
1502	3-Phenylpropanoic acid	0.6721	150.068	C9H10O2	Simple Phenylpropanols	Phenylpropanoic acids	192.101	113.489	15827.5	40974.2	1550.97	20967.1	1670.3	15700.4	208181	141109	145313	81101.3	138876	176495	579444	481700	214736	302237	365454	446030
1521	Scopoletin	0.6116	192.042	C10H8O4	Coumarin	Hydroxycoumarins	193.049	39.926	28246.9	21927.2	33476.5	20984.8	25394	789.336	24759.3	22135	3591.19	28650.1	27709.6	28337.1	30288.6	52373.2	6517.48	32151.7	5240.04	23339.4
1522	Quinate	0.9178	192.063	C7H12O6	Organic acids	Alcohols and polyols	193.07	315.944	42363.2	34405.9	44126.9	36747	45144.5	39520.3	24376.8	26575.2	28886.4	27004.9	27969.6	28819.5	7951.29	11333.5	8582.95	9639.05	11135.1	8919.57
1525	1-Indanone	0.6788	132.159	C9H8O	Others	Indanones	193.085	141.827	19910.8	24697.6	20595.3	24102.1	15718.2	18998.6	82736.5	103510	107306	38898.6	101158	69059.5	281440	378812	304630	406776	440413	332651
1550	3-Hydroxy-4-methoxycinnamic acid	0.9298	194.184	C10H10O4	Coumarin	Cinnamic acids	195.064	123.549	15105.1	13806.6	13523.9	20958.7	14160.1	13670.7	10642.1	11242.7	15348.4	5931.36	9542.23	13874.8	24610.1	69338.9	11450.2	21193.8	15397.9	70868.4
1594	Phenylacetic acid	0.9967	136.148	C8H8O2	Lipids	Carboxylic acids and derivatives	197.08	48.022	5215.95	4701.98	6123.22	5194.36	5110.34	4426.62	5803.12	5075.85	5645.47	4927.6	6617.58	5951.89	3737.74	5988.44	4174.97	5585.72	3613.61	3747.53
1609	2'-Deoxy-D-ribose	0.7541	134.058	C5H10O4	Carbohydrates	Organooxygen compounds	198.073	297.25	812.262	1746.48	1282.53	1408.88	1323.1	1395.76	5075.91	1249.04	972.928	1083.3	1094.44	1006.14	1441.65	1496.01	1375.18	1433.13	1235.72	1341.32
1611	D-Mannose	0.9272	180.063	C6H12O6	Carbohydrates	Monosaccharides	198.097	288.335	108146	120266	99972.6	59224.9	96796.5	106027	96153.2	98824.2	89594.6	86567	88171.9	90374.6	150881	142426	66526.7	133099	103426	82298.5
1623	(Z)-4-Decen-1-ol	0.8594	156.265	C10H20O	Lipids	Fatty alcohols	198.185	34.7705	44944.7	40144.8	51416.8	32957.7	59967.4	33315.5	49076.8	59173	33110.5	37228.5	44464.5	58978.1	40467.5	49738.2	43587.6	42187.8	39120.1	57949.2
1645	p-CHLOROPHENYLALANINE	0.9753	213.66	C10H12ClNO2	Amino acids, peptides, and alogues	Amino acids, peptides, and analogues	200.047	315.393	5470.47	4971.58	5136.38	4525.6	6817.04	9024.88	3542.28	8739.36	5174.41	7486.21	6970.59	4009.22	3264.5	2922.52	2878.06	3065.45	2630.87	3131.93
1693	Indole-3-pyruvic acid	0.751	203.058	C11H9NO3	Alkaloids	Indolyl carboxylic acids and derivatives	203.053	255.188	446275	404183	676718	433878	467155	426700	661596	849359	783128	496797	433041	703236	933196	587497	1.13438e+06	755349	1.43286e+06	1.14265e+06
1699	Ile-Ala	0.9578	184.24	C9H16N2O2	Amino acids, peptides, and alogues	Amino acids, peptides, and analogues	203.139	44.883	5032.65	6544.76	6905.17	6979.53	5314.04	5278.63	4617.82	6062.22	4818.24	5231.82	5548.32	4277.18	4791.58	6492.99	6705.05	5384.91	7364.19	12065.7
1713	Gly-Gln	0.6441	185.18	C7H11N3O3	Amino acids, peptides, and alogues	Amino acids, peptides, and analogues	204.101	116.507	16796.3	13689.6	14266.6	20018.7	11793.7	12434.7	22936.9	15548.6	15463.3	15116	16538.9	20717	45034.7	38298.2	24388.7	23650.9	54420.5	27996
1716	Pro-Ala	0.7201	186.208	C8H14N2O3	Amino acids, peptides, and alogues	Amino acids, peptides, and analogues	204.134	308.839	6137.38	9397.5	6123.36	7914.17	5076.71	6786.02	11774.1	10402	10633.1	9811.36	9360.83	8890.32	10512.4	13788.5	11096	11751.9	10309.2	12285.8
1722	Tryptamine	0.7571	160.1	C10H12N2	Amino acids, peptides, and alogues	Indoles and derivatives	205.068	283.915	40618.8	40701.5	31574.7	53626.2	46622.4	30768.6	50897.7	86270.4	55509.1	27134	40218.8	37315.2	26137.3	25494.1	47011.7	29585.3	71725.4	48989.9
1725	L-Tryptophan	0.9874	204.09	C11H12N2O2	Amino acids, peptides, and alogues	Indoles and derivatives	205.096	240.192	10117.8	18603.3	9766.63	12168.1	9595.06	10019.1	12200.3	11800.3	11237.3	24012.2	20239.2	11129	9024.24	11656.2	23673.5	9330.76	22858.5	9291.65
1732	alpha-Farnesene	0.8165	204.351	C15H24	Terpenoids	Sesquiterpenoids	205.195	40.252	12503.1	10773.5	11096.9	8856.17	10293	11401.9	8248.92	16024.2	12156.2	17334.3	12177.2	12448.1	38191.2	49817.7	51763.8	47951.3	55843.8	40018
1738	L-Fucose	1	164.068	C6H12O5	Carbohydrates	Monosaccharides	206.102	363.469	11420.8	12613.7	9377.62	9294.83	7449.14	8350.47	8596.1	10680.3	9752.48	13243.7	10270.6	9065.4	20880.4	21177	20110.8	17675.9	28796.8	24012
1742	Pantothenol	0.9592	205.131	C9H19NO4	Lipids	Fatty alcohols	206.138	76.591	5725.9	12623.2	6090.27	2833.04	27007	1652.72	19980.3	13704.3	4677.76	3401.51	20716.2	3799.95	18173.3	19642.7	20648.7	29713.7	19161.9	3074.65
1785	3,4-Dimethoxycinnamic acid	0.8875	208.211	C11H12O4	Simple Phenylpropanols	Hydroxycinnamic acids and derivatives	209.08	93.9775	5350.68	5750.32	6692.3	5280.43	5443.09	5020.59	5038.83	5612.95	4973.29	4325.07	4611.87	4420.37	14447.1	42238.6	6163.13	12465.3	8557.38	14786.4
1800	Coumarin	0.9842	146.037	C9H6O2	Coumarin	Coumarins and derivatives	210.049	240.489	1139.27	1239.71	1086.74	1151.65	712.809	1022.26	3271.87	2895.11	4278.27	5929.87	5101.24	3947.18	2742.88	3097.21	6712.31	3555.33	5860.03	1987.77
1820	Nicorandil	0.9692	211.177	C8H9N3O4	Lipids	Pyridinecarboxylic acids and derivatives	211.06	371.655	159218	105297	196812	91387.5	145866	158972	40338.1	45657.7	49134.1	46883.6	47481	57401.5	57392.5	94479.1	46407.1	71307.8	59799.4	101565
1828	Sinapyl alcohol	0.8903	210.089	C11H14O4	Alcohols	Phenols	211.096	47.0585	29639.9	22833.4	29356.7	15551.5	22165.1	25424.5	26947.3	21413.3	39468.3	38623.3	37847.6	36068.4	34288.3	130842	19647.2	57986.2	21176.3	24250.7
1837	n-Propyl gallate	0.6252	212.199	C10H12O5	Organic acids	Benzoic acids and derivatives	212.063	371.632	16809.7	12675.4	21615	10623	14431.9	18310.9	4207.03	5785.25	5717.2	5169.4	6237.17	5765.14	5618.09	10048.2	5558.25	7824.42	5573.45	10850.2
1859	Limonene-1,2-epoxide	0.6218	152.233	C10H16O	Others	Others	213.148	145.206	27905.5	27111	22694.9	17199.8	22840	14260.9	14466.3	13503.7	15573.7	17687.7	18685.2	8600.09	51559.2	51185.5	27786.9	30690.9	44428	29773.7
1879	3,4-Dihydroxybenzoate (Protocatechuic acid)	0.9655	154.027	C7H6O4	Organic acids	Benzoic acids and derivatives	215.052	315.685	86131.8	61123.8	76538.6	57605.1	75735.4	60845.8	50414.1	53907.4	73425.9	62362.7	59910.7	65353.1	5227.36	7240.14	5558.53	7753.76	6666.01	6633.51
1887	Pro-Val	0.8539	196.25	C10H16N2O2	Amino acids, peptides, and alogues	Amino acids, peptides, and analogues	215.138	331.075	3568.42	7439.99	2774.99	3970.73	3401.82	3745.35	9968.27	14224.4	10180.5	12653.7	11628	8917.95	15849.4	16363.8	16354.4	19377.8	16626.4	14848.7
1933	Dodecanoic acid	0.7729	200.178	C12H24O2	Lipids	Fatty acids and conjugates	218.211	68.1285	31911.6	30807.2	27097.1	25903.9	20405.6	39174.4	18629.6	44186.8	34723.3	39872.5	20228.5	25958.7	20032.3	20676.9	29465.1	21985.7	22874.7	43916.9
1942	L-Histidine	0.8587	155.069	C6H9N3O2	Amino acids, peptides, and alogues	Amino acids, peptides, and alogues	219.086	347.977	3632.91	4501.49	3455.81	2806.09	3675.76	3509.14	3101.17	2969.55	3268.53	4115.81	3504.45	2965.55	2811.21	3327.77	4758.32	3792.33	4271.6	3348.02
1959	Pantothenate	0.8727	219.111	C9H17NO5	Amino acids, peptides, and alogues	Amino acids, peptides, and alogues	220.117	254.519	11325.5	14068.2	8179.04	11079.7	10210.2	11289.7	10146.7	11860.2	8116.47	12417.3	12156	9367.56	29770.2	28195.2	24050.5	26614.1	24511	26177.4
1973	Isoxanthopterin	0.7183	179.136	C6H5N5O2	Others	Pterins and derivatives	221.081	84.744	10978.4	11316.2	11790.9	10159.6	10606.9	8983.18	17447.2	18847.1	18478.6	29453.2	27245.6	20548.9	93569.2	124730	15287.4	53101.3	14257.1	62496.4
2007	L-Iditol	0.7234	182.079	C6H14O6	Carbohydrates	Organooxygen compounds	224.112	320.669	8006.75	8132.83	6824.05	7712.02	5494.77	4777.09	5155.36	4936.39	359.238	8979.54	7373.53	5271.68	41003.2	32945.1	35652.1	31606.4	32687.4	25590.8
2022	3,5-Dimethoxy-4-hydroxycinnamic acid	0.9231	224.21	C11H12O5	Organic acids	Hydroxycinnamic acids and derivatives	225.075	123.024	108712	121157	48226.7	146993	93875.7	49917.2	123190	108408	93414.6	71950.4	99706.6	90124.7	254281	369280	108075	215259	121065	187150
2023	trans-3-Coumaric acid	0.997	238.237	C12H14O5	Lignin	Hydroxycinnamic acids and derivatives	225.075	296.536	4898.06	6532.83	1892.61	6550.21	3624.96	3730.68	2014	1767.54	1945.63	2004.57	1753.89	2082.41	2235.49	2690.73	2266.16	1881.02	2181.08	2184.07
2057	3-(3-Hydroxyphenyl)propanoic acid	0.8052	166.063	C9H10O3	Organic acids	Phenylpropanoic acids	227.091	189.963	5667.67	6955.57	5853.77	4285.27	4932.03	4519.65	1545	1639.51	1572.83	1610.67	1590.27	1498.19	11018.2	30627.7	7178.13	19057.7	6503.78	9864.32
2085	Altretamine	0.7874	210.159	C9H18N6	Others	Organonitrogen compounds	228.195	34.913	211872	251092	267741	245828	260419	323669	236215	232382	236864	256457	341678	204771	275904	320728	302692	278156	268788	353770
2100	N-(omega)-Hydroxyarginine	0.9853	190.107	C6H14N4O3	Organic acids	Carboxylic acids and derivatives	229.07	366.837	12053.6	7366.27	15497.7	8209.83	11327.9	12302.5	4041.76	3465.77	6222.99	6006.63	7005.71	6955.5	7373.68	8328.47	4962.37	6499.22	5623.88	9274.64
2104	Resveratrol	0.9059	228.079	C14H12O3	Simple Phenylpropanols	Polyphenols	229.085	138.829	7938.75	7524.91	9036.58	6157.41	7104.71	6899.15	11176	8416.56	8277.5	9460.33	8974.27	7956.87	11353.9	10395.8	8341.44	10901.2	8091.01	10504.3
2128	3-Hydroxycapric acid	0.8527	188.141	C10H20O3	Organic acids	Hydroxy acids and derivatives	230.175	35.521	19889.8	23223.6	37390.1	17012.2	19229	76268.2	21696.6	21165.9	23479.9	34737.5	17651.4	22076.3	22447.5	74408.5	22232.3	21934.7	18644.4	77046.8
2145	Baclofen	0.7608	213.056	C10H12ClNO2	Organic acids	Carboxylic acids and derivatives	231.086	372.661	6275.62	3978.58	6742.43	4259.16	5831.84	6831.48	2172.64	4572.92	2990.49	2565.69	3123.98	2617.55	3094.29	7229.09	2318.62	3275.55	4972.73	4251.42
2148	DL-a-Hydroxybutyric acid	0.9149	104.047	C4H8O3	Organic acids	Alpha hydroxy acids and derivatives	231.084	148.256	2485.96	2311.87	3720.41	2647.92	2163.37	2552.73	1989.14	2404.96	1979.43	2078.14	2196.79	2486.09	2474.3	2998.01	2483.98	2093.07	2247.6	3510.03
2151	Desipramine	0.9852	266.178	C18H22N2	Others	Benzazepines?	231.159	353.199	4647.87	5272.76	4677.15	3614.36	3226.5	3282.82	3290.93	3032.32	5154.92	3248.65	3137.02	3288.47	3766.51	3680.9	3342.09	3610.07	3763.84	4274.46
2188	Jasmonic acid	0.7007	210.126	C12H18O3	Lipids	Fatty Acyls	233.117	128.746	2916.76	2126.33	2650.65	2486.96	2846.39	2186.37	25065.7	25234.9	25130.1	14501	19565.9	21318.6	3030.29	4640.45	10084.8	5584.25	10294.2	3113.63
2194	Alantolactone	0.6222	232.318	C15H20O2	Terpenoids	Terpene lactones	233.153	132.082	4167.78	4412.52	4862.48	4033.45	4602.78	3747.26	4530.44	4673.07	4497.82	4821.53	4696.16	4345	10152	11098.9	8441.78	8679.51	9150.71	15681.5
2225	His-Pro	0.7785	252.274	C11H16N4O3	Amino acids, peptides, and alogues	Amino acids, peptides, and analogues	235.118	136.7	7458.16	3237.41	6629.89	3871.64	4696	4586.48	10009.4	10960.2	3377.63	3974.61	5381.11	6278.77	3896.72	3633.97	3793.2	4701.15	4121.7	3639.43
2231	Confertifoline	0.6652			Others	Others	235.169	40.17	17794	13948.2	14137.9	15530.2	9834.48	23194	13492.2	17619	17023.5	21295.5	14604	21353.9	39889.7	52445.8	58962.7	44650.9	79819	58209.6
2264	Tyr-Gly	0.9097	498.54	C24H30N6O6	Amino acids, peptides, and alogues	Amino acids, peptides, and analogues	238.093	153.591	5102.12	1910.32	6186.52	3726.96	5329.91	5429.51	8862.7	8731.4	5180.38	3379.57	4901.4	6458.27	6038.21	4407.54	2805.77	5825.01	2402.47	4719.68
2310	Bufexamac	0.9908	223.272	C12H17NO3	Organic acids	Phenylacetamides	241.155	358.747	75193.9	173022	68299.7	104840	65466.7	63596.6	67768.9	72349.8	74705.9	95275.2	97382.3	76185.4	87348.5	97072.3	83107.1	102003	160625	101643
2366	Pro-Gln	0.9213	631.687	C29H41N7O9	Amino acids, peptides, and alogues	Amino acids, peptides, and analogues	244.129	346.721	3159.67	2480.55	3234.94	1800.93	2020.72	1996.22	2331.49	1878.51	2170.73	1683.46	2077.93	1356.16	1134.46	2043.4	1691.3	1509.68	2432.45	1839.76
2372	Myristoleic acid	0.8946	226.193	C14H26O2	Lipids	Fatty Acyls	244.226	38.192	5605.13	5154.14	5658.9	6666.05	5266	4911.24	6976.39	7434.96	6778.35	89324.2	5512.97	5537.33	2697.97	94129.9	106880	2155.63	90203.7	95763.2
2388	Ile-Leu	0.8159	226.32	C12H22N2O2	Amino acids, peptides, and alogues	Amino acids, peptides, and analogues	245.185	169.198	3467.03	3109.63	4621.27	3953.76	2559.34	2657.98	5976.56	2379.42	1829.35	1729.15	2335.12	3093.06	2139.91	4065.56	2509.6	3581.62	2914.02	2211.78
2406	Arg-Ala	0.9047	245.283	C9H19N5O3	Amino acids, peptides, and alogues	Amino acids, peptides, and analogues	246.156	404.683	8176.9	7354.01	7606.73	9714.51	7483	5986.46	10314.7	9310.25	7386.86	7233.3	8703.78	8754.04	8386.89	12076	9376.95	10151.5	9626.04	8782.68
2407	Mepivacaine	0.9993	246.348	C15H22N2O	Others	Piperidinecarboxylic acids and derivatives	246.169	223.818	3830.4	1888.84	3416.92	2098.7	2828.99	3213.82	3860.06	5406.05	2373.89	2197.09	2254.86	2759.7	3027.24	2267.65	3051.53	2511.42	3539.35	3191.71
2408	Lys-Val	0.9925	245.323	C11H23N3O3	Amino acids, peptides, and alogues	Amino acids, peptides, and analogues	246.181	530.029	14273.1	16210.2	21501.7	15653.8	15804	16775.3	13028.8	12084.9	18054.3	18680.1	17532.1	16330.5	11975.7	12482.4	11622.3	10021.9	12040.3	13084.1
2414	Myristic acid	0.9392	228.209	C14H28O2	Lipids	Fatty acids and conjugates	246.242	80.873	148366	156236	126667	137737	123718	151608	125300	204348	149207	180923	143392	148413	110538	123820	108514	113288	114651	155082
2426	Abscisic Acid (cis,trans)	0.7612	264.317	C15H20O4	Terpenoids	Sesquiterpenoids	247.132	103.579	7165.42	6750.56	9919.56	7202.39	6561.54	6785.2	6039.41	8452.23	7606.18	10714.1	7153	6453.9	34051.3	87289	63096.7	68085.8	58798	26259.5
2428	Pro-Asn	0.7077	229.233	C9H15N3O4	Amino acids, peptides, and alogues	Amino acids, peptides, and analogues	247.14	334.206	1807.09	1047.5	1661.11	1401.32	1347.11	1408.64	3306.94	3629.75	1188.71	1801.63	1769.71	1596.84	1073.91	1682.29	857.853	1339.34	1759.29	834.244
2434	Oleic acid	0.7103	282.256	C18H34O2	Lipids	Fatty acids and conjugates	247.246	80.742	23194.3	23289.3	21065.4	21554.9	21096.7	23231.2	19688.1	30404.3	21965.6	25138.1	21193.4	20272.6	16317.7	21159.1	16614.4	16942.3	17666.5	19158.7
2502	5-Hydroxyindoleacetate	0.8583	191.058	C10H9NO3	Alkaloids	Indolyl carboxylic acids and derivatives	252.086	294.841	2607.12	2480.05	2792.65	2345.99	2969.9	3498.83	8844.63	10359.6	11435.4	20667.8	13828.8	9836.14	4902.81	4077.55	3139.07	3449.04	4036.77	3385.37
2504	Deoxyadenosine	0.998	251.102	C10H13N5O3	Nucleotide analog	Purine nucleosides	252.109	138.125	3385.86	3506.06	1981.22	4103.32	3388.4	3192.9	2102.84	2307.31	1505.92	3022.13	2908.56	1604.76	3749.35	2573.84	1685.01	3552.17	2026.08	3930.87
2506	Ile-Cys	0.9841	234.316	C9H18N2O3S	Amino acids, peptides, and alogues	Amino acids, peptides, and analogues	252.144	367.197	23713.6	22775	24690.7	23425.1	24701.4	24700.8	24963.3	24069.5	24484.9	23318.1	23879.4	23913.3	22618.7	23671.7	22438.2	24573.7	23378.5	22782.4
2518	D-Ribulose 5-phosphate	0.7299	230.019	C5H11O8P	Carbohydrates	Monosaccharides	253.008	324.562	8252.25	4362.57	9948.09	5921.92	11508	10213.9	9972.1	8120.02	10227.3	7033.71	9731.13	10999.5	4719.42	2071.42	4774.59	5175.29	1411.72	1228.2
2520	Dihydrolipoate (dihydrolipoic acid)	1	208.059	C8H16O2S2	Lipids	Fatty Acyls	253.029	299.755	15253.9	23003.7	15884.3	19528.6	13103	11759.5	12129.3	12790.9	12438	12754.4	12399	13259.9	18980	22898.6	20791.9	21150.5	20116.6	19470.7
2529	His-Asp	0.9941	270.245	C10H14N4O5	Amino acids, peptides, and alogues	Amino acids, peptides, and analogues	253.091	365.095	3576	2221.6	2374.21	2965.07	3208.25	3236.37	1227.37	1805.48	1391.21	1887.36	2896.23	3107.5	4434.43	4131.4	3900.21	3545.25	3841.17	4205.98
2570	N6,N6,N6-Trimethyl-L-lysine	0.9949	188.152	C9H20N2O2	Organic acids	Carboxylic acids and derivatives	255.1	336.801	11133.5	6614.77	7612.73	11297.7	7124.73	11201.2	10886.3	7351.2	7352.4	7729.33	7815.97	7661.21	13078.7	12692.9	14075.6	7366.96	6343.35	13489.1
2645	3-Hydroxydodecanoic acid	0.6176	216.173	C12H24O3	Lipids	Hydroxy acids and derivatives	258.206	36.239	8675.01	9384.02	9300.9	9803.9	12315.4	15053.6	12946.8	11991.2	9611.96	6902.19	11024.7	11488	12045.5	14880.3	10907	11704.8	10275.5	15507.1
2680	Pentadecanoic Acid	0.7484	242.225	C15H30O2	Lipids	Fatty Acyls	260.258	52.821	22526	30547	28016.2	27837	25863.9	28783.6	25952	23944.2	26019.5	26343.4	28776.8	31568.3	21667.5	27123.3	24210.2	27497.3	22780	19972.7
2774	Glutaric acid	0.7006	132.042	C5H8O4	Organic acids	Carboxylic acids and derivatives	265.091	347.986	13270.2	14204.2	10976.6	10966.4	11254.9	12328.8	10373.2	10911.1	11036.7	11155.9	9758.76	10226.1	10809.5	10585.8	16381.9	12388.2	13956.3	11049.1
2777	Anisomycin	0.7133	265.309	C14H19NO4	Alcohols	Anisoles	265.128	132.717	2022.6	2646.35	2032.87	1906.11	2868.47	2938.34	4657.96	6847.18	1975.27	1740.77	1558.36	1979.34	5986.42	6592.79	878.896	5437.25	4566.51	951.856
2783	trans-Vaccenic acid	0.8488	282.256	C18H34O2	Lipids	Fatty Acyls	265.253	34.29	283411	242123	287637	198680	462461	174122	300528	444653	219717	209234	229513	493780	203485	321766	226466	272298	262645	415323
2795	Pro-Trp	0.9942	301.34	C16H19N3O3	Amino acids, peptides, and alogues	Amino acids, peptides, and analogues	266.123	393.591	21322.1	30909.4	10509.6	21936.8	14038.7	15502.1	18247.6	17676.7	17812.7	34764.1	26936.9	13139.2	105690	70275.2	87691.9	57550.3	93182.2	35015.7
2822	Adenosine	0.9999	267.097	C10H13N5O4	Nucleotide analog	Purine nucleosides	268.105	162.939	390468	308373	558478	295524	373795	344188	726629	576216	848100	502940	573503	923607	541901	437480	195333	297173	247805	399377
2857	N-Benzyloxycarbonylglycine	0.9998	209.069	C10H11NO4	Amino acids, peptides, and alogues	Amino acids, peptides, and analogues	270.097	276.616	1553.39	1143.31	662.982	1394.87	1143.23	996.578	1803.56	2485.18	2216.85	2230.74	2187.93	2387.78	7109.62	9109.3	5861.26	7384.85	6481.29	7205.43
2878	L-Carnosine	0.963	226.107	C9H14N4O3	Amino acids, peptides, and alogues	Peptidomimetics	271.079	50.894	299199	178704	341168	191147	267940	239969	18665.8	13856.1	8002.71	6258.98	8866.7	11922.3	14499.2	10210.4	8591.14	9098.53	10296.1	22403.2
2918	Indole	0.9863	117.058	C8H7N	Alkaloids	Indoles and derivatives	273.076	48.849	49208.2	24928.5	81740.5	41029.1	51021.5	55088.1	14843.8	11982.9	8327.93	27483.1	7761.51	9092.93	28316	8608.59	16165.5	24202.6	18198.2	25918.4
2924	Acetic acid, phenyl ester	0.8762	137.148	C8H8O2	Lipids	Phenol esters	273.116	205.606	4933.16	8590.68	1502.05	6079.74	4040.37	1898.47	2269.9	3517.48	2335.7	1985.44	1646.1	1782.87	1280.35	1184.1	1946.43	1089.12	1900.56	1293.3
2961	Palmitic acid	0.7797	256.24	C16H32O2	Lipids	Fatty acids and conjugates	274.274	51.536	4.57002e+07	4.6972e+07	4.58182e+07	4.70577e+07	4.23011e+07	4.35356e+07	3.93625e+07	4.76392e+07	4.47289e+07	4.20115e+07	3.87291e+07	37483675	3.80262e+07	4.56472e+07	3.92357e+07	3.89738e+07	3.71596e+07	3.66458e+07
2969	Phloretin	0.9954	274.084	C15H14O5	Flavonoids	Chalcones and dihydrochalcones	275.091	129.49	24084.7	25478.6	39510.2	23177.8	27292.4	32149.3	34010.7	30119.4	32248.9	32886.5	30849.7	13528.4	59720.1	48203.5	37112	56082.4	20359.2	48796.9
2979	Val-Leu	0.9915	331.41	C15H29N3O5	Amino acids, peptides, and alogues	Amino acids, peptides, and analogues	275.135	398.591	918.667	2265.52	1413.97	1350.6	2029.26	407.1	1758.52	2178.04	1988.72	1879.88	1727.96	2059.83	2340.49	2357.69	1943.19	2169.72	2404.03	2146.06
3096	Phenylethylamine	0.8972	121.089	C8H11N	Alcohols	Phenethylamines	281.138	36.246	54944.4	66518.5	54228.6	48059.6	52060.5	48526.9	59403.4	60331.2	62807.7	61056.8	53302.6	64826.1	54175.6	30943.4	47808.3	35872.3	32634.6	35175.9
3112	2'-O-methyladenosine	0.9695	281.112	C11H15N5O4	Alkaloids	Purine nucleosides	282.119	105.952	11921.4	9817.11	14696.9	10308.7	9807	9832.83	14180.6	14469.3	16985.9	20166	14072	13890.3	6797.62	11684.8	5158.17	7380.03	5749.53	9912.65
3144	Guanosine	0.9993	283.092	C10H13N5O5	Alkaloids	Purine nucleosides	284.098	248.126	2854.16	2348.42	4142.8	2712.79	3118.35	3093.48	3440.2	4159.63	4419.73	3624.12	3490.36	4712.42	2517.01	4893.19	3037.28	3286.54	3264.3	2177.28
3150	Stearamide	0.9181	283.288	C18H37NO	Lipids	Fatty amides	284.294	34.283	534205	563366	514898	457395	907198	454034	675704	887297	419396	490978	458170	989168	554755	801226	454033	595293	501783	802379
3167	Flavanone	0.9258	224.255	C15H12O2	Flavonoids	Flavans	285.112	46.6745	9931.72	8966.77	8511.63	5565.28	8273.55	10382.5	12170.5	9458.28	13778	13529.1	11828	12454.1	13450.8	36873.1	6944.54	16052	6333.94	10428.5
3207	Kaempferol	0.9423	286.048	C15H10O6	Flavonoids	Flavones	287.055	155.696	501022	524583	628537	444287	448481	585355	934040	1.02081e+06	632538	705007	532381	661981	2.34928e+06	1.89021e+06	1.27783e+06	2.10072e+06	1.55389e+06	3.83209e+06
3211	Oxazepam	0.8907	286.713	C15H11ClN2O2	Others	1,4-benzodiazepines	287.054	316.131	123075	103782	203536	99608.3	132929	165632	23605.1	26738	30279.1	23909.1	19711.5	45670	25263.9	11548.3	28381.3	34310.7	22913.6	48584.8
3223	Lycorine	0.7226	287.315	C16H17NO4	Alkaloids	Lycorine-type amaryllidaceae alkaloids	287.109	133.78	20470.7	16870.8	29125.1	500748	476618	26443.8	19440.4	14919.5	19541.4	19229.1	25852	23099.9	24899.9	25980.3	24305.5	24601.3	23146.8	17284.1
3241	Baicalein	0.9459	446.361	C21H18O11	Flavonoids	Flavonoid glycosides	288.086	71.5585	1.69463e+07	2.10105e+07	4.56127e+07	14354472	3.27957e+07	1.34275e+07	425342	90224.8	214335	114573	273487	520234	232546	200878	134280	296393	304905	699361
3244	Thiamine	0.9733	265.112	C12H17N4OS	Others	Pyrimidines and pyrimidine derivatives	288.096	372.272	11145.7	12452	7858.26	14741.8	14396.7	14729.9	6909.75	10199.7	8189.9	8447.38	9014.86	8734.94	5421.32	3564.87	4975.01	6000.15	5881.31	6636.82
3253	Ile-Arg	0.9456	616.82	C27H52N8O6S	Amino acids, peptides, and alogues	Amino acids, peptides, and analogues	288.202	319.527	8980.05	8335.8	9164.22	10508	8011.56	6806.54	11424.4	9253.64	7568.82	7703	10246.7	9255.08	9603.76	17391.2	9533.12	12155.7	10924.3	10136.2
3259	Heptadecanoic acid	0.8033	270.256	C17H34O2	Lipids	Fatty Acyls	288.289	50.2655	23158.7	20632.5	20093.5	17700.6	18841.9	22650.4	21540.7	30397.2	29290.3	28954.5	33573.2	33417.9	20178.9	28274.5	22241.2	31528.3	30384.9	17600.3
3293	Amiloride	0.8388	229.627	C6H8ClN7O	Organic acids	Pyrazines	290.076	283.577	44093.7	36844.6	35660.7	33667.2	36268.3	35139.9	38139.1	32220.6	36658.6	34559.8	38010.3	37976.7	40457	53073.5	28251.9	34947.8	25332.3	26232.4
3294	(+)-Catechin	0.8673	290.268	C15H14O6	Flavonoids	Flavans	290.075	254.808	6114.51	6270.69	6616.41	5103.36	6192.64	6753.12	6750.52	6137.14	6031.2	3424.11	3288.26	6659.44	7646.41	5557.08	10633.6	6881.66	16063.9	10555.5
3323	Bisdemethoxycurcumin	0.9525	308.328	C19H16O4	Simple Phenylpropanols	Linear diarylheptanoids	291.096	348.62	2756.29	3334.43	4569.1	2809.41	3807.12	4180.1	2738.33	2036.02	1792.08	1704.7	1720.26	1469.57	3402.91	4727.37	3177.2	3327.1	3523.03	5023.02
3343	Terbutaline	0.9716	225.284	C12H19NO3	Alcohols	Benzenediols	292.09	96.505	1.78456e+06	1.37234e+06	3.7273e+06	2.88864e+06	3.06468e+06	1.56636e+06	181125	322741	90175.5	68879.9	108181	95837.4	55146.1	34125.7	45298.3	52231	49196	119504
3344	2'-Deoxyuridine	0.9781	228.075	C9H12N2O5	Nucleotide analog	Pyrimidine nucleosides	292.089	78.3965	1.05716e+06	837564	1.20156e+06	867957	972096	966578	100523	112403	54163.5	43394.3	62495.2	86484.2	51307.4	14471.1	45208.3	54622.1	35576.6	74260.5
3388	Lys-Cys	0.7194	249.33	C9H19N3O3S	Amino acids, peptides, and alogues	Amino acids, peptides, and analogues	294.087	365.669	5645.36	5080.3	5715.07	4637.59	4892.45	4430.67	3669.28	4207.86	4650.16	5124.85	4127.14	4226.2	9911.63	10293.4	7332.3	9775.5	7620.92	9642.58
3391	Salicylic acid	0.8414	138.032	C7H6O3	Organic acids	Benzoic acids and derivatives	294.097	312.682	10545.8	919.023	1270.19	1109.04	1544.61	7393.58	10804	8609.14	5278.43	4113.46	5770.43	6755.12	2126.83	1431.9	16093	16564.6	15668.6	2419.69
3395	Ile-Tyr	0.9945	238.243	C11H14N2O4	Amino acids, peptides, and alogues	Amino acids, peptides, and analogues	294.154	315.687	13394.5	13109.4	13924.5	18699.5	10951.8	9553.94	8808.63	7340.39	14374.7	17440.5	9982.75	8385.03	7039.02	5829.93	9501.83	7408.7	12869.7	6193.65
3399	Stearidonic Acid	0.7145	276.414	C18H28O2	Lipids	Lineolic acids and derivatives	294.242	36.8855	38813.7	51676	69960.8	42692.3	88137	59886.3	52687.1	116741	49443.8	54081.4	48813.4	104261	49925.2	128415	61442.8	70866.8	58531.4	147017
3414	isocarboxazid	0.9999	231.25	C12H13N3O2	Others	Benzene and substituted derivatives	295.117	36.261	27949.9	36407.6	30761.6	24393.8	28560.8	26064.7	30722.5	28614.8	35979.5	34739.6	32780.6	41082.2	31620.2	16150.6	26552.9	21656.5	19599.7	19639.3
3416	gamma-L-Glutamyl-L-phenylalanine	0.9902	294.122	C14H18N2O5	Organic acids	Carboxylic acids and derivatives	295.128	321.972	3521.65	1590.52	3393.26	3447.81	3322.87	2871.02	2537.04	2602.52	3103.36	2810.2	3124.05	2539.44	4221.75	6072.48	5779.12	4211.13	5834.64	3424.1
3438	alpha-Linolenic acid	0.8494	278.225	C18H30O2	Lipids	Lineolic acids and derivatives	296.259	36.2565	233398	285855	345529	233012	472937	281862	305188	601026	280962	306422	248031	522005	282330	603659	290678	358016	263553	612280
3467	S-Methyl-5'-thioadenosine	0.9972	297.09	C11H15N5O3S	Nucleotide analog	5'-deoxyribonucleosides	298.096	101.028	108819	53816.8	100281	47103.4	113343	148389	41124.8	87084.9	72596.7	61586.6	63891.4	65075.3	59838.8	100870	118633	45427.8	131221	88237.2
3476	Linoleic acid	0.9142	280.24	C18H32O2	Lipids	Lineolic acids and derivatives	298.274	36.213	73328.9	71883.3	114636	68254.7	149471	86458.8	91579.1	151247	68725.7	75501.6	68842.8	148488	82042	150403	81545.1	89459.8	87460.8	176427
3528	Dehydroabietic acid	0.6752	300.442	C20H28O2	Organic acids	Diterpenoids	300.201	74.6345	21330.1	15367.5	16259.3	36573.9	15525.6	19159.9	24182.4	62771.6	14582.4	16622.7	15562.1	18402.5	18020.3	39081.8	17690.6	19611.1	39062	16548.1
3530	3-ketosphinganine	0.9674	299.492	C18H37NO2	Carbohydrates	Carbonyl compounds	300.29	41.7655	206463	166196	196050	160722	182029	172042	155048	130056	126210	101246	111065	174212	9532.35	21717.5	8050.54	13729.3	13898.4	16014.5
3539	Diosmetin	0.9977	300.263	C16H12O6	Flavonoids	O-methylated flavonoids	301.07	299.579	363900	196134	609397	346308	369986	377326	13250.2	12082.4	14433.3	10343.6	11268.6	32826.3	10721	8785.61	16172.5	30189.7	14251.1	35984.2
3580	Sphinganine	0.8829	301.298	C18H39NO2	Alcohols	Amines	302.305	129.408	40258.7	25408.9	45849	29545.6	40498.9	44252.2	52062.5	40876.1	35045.3	21822.8	30429.3	51812.3	3340.06	4782.68	1788.48	3467.61	1980.74	3528.83
3582	Stearic acid	0.9961	284.272	C18H36O2	Lipids	Fatty acids and conjugates	302.305	70.62	120757	81209.1	256105	173086	69383.5	205242	72029.8	179295	107159	140458	66048.9	72155.3	59235.9	73299.7	53800.9	65601.9	59792.8	124257
3591	Butoxyacetic acid	0.7181	132.079	C6H12O3	Organic acids	Carboxylic acids and derivatives	303.122	47.8505	4184.62	5394.39	6901.75	2973.22	3577.34	5502.26	5014.75	3632.56	5721.2	4484.35	7239.7	4404.32	13462.1	20994.5	7778.63	12969.8	7213.07	10986.5
3595	Ser-Arg	0.77	261.282	C9H19N5O4	Amino acids, peptides, and alogues	Amino acids, peptides, and analogues	303.177	427.067	2717.91	2642.24	2822.29	3028.67	2529.81	2393.35	5344.69	4080.79	2840.75	3651.08	4005.54	3679.24	3900.85	5256.51	5135.08	4665.96	5199.13	3932.47
3605	Luteolin	1	286.048	C15H10O6	Flavonoids	Flavones	304.081	130.065	1.6751e+06	1.80593e+06	2.46394e+06	1.81816e+06	2.23599e+06	1.92261e+06	73440	133922	79130.4	80118.6	113713	37856.7	111622	73210.2	100541	115420	128534	196973
3613	His-Met	0.7683	286.35	C11H18N4O3S	Amino acids, peptides, and alogues	Amino acids, peptides, and analogues	304.15	373.241	6180.96	6154.5	4278.85	3659.48	6035.11	5590.44	2644.67	4111.17	4942.8	4179.6	4681.55	4543.49	3338.82	3812.84	2343.01	3525.35	2892.47	4344.38
3625	Aesculin	0.9998	340.284	C15H16O9	Coumarin	Coumarin glycosides	305.065	209.086	108491	78967	175302	89293.3	110672	127480	16769.3	21329.9	14034.4	9913.94	10251.8	14894	11249.9	9396.65	10877.3	11708.4	13714.4	19981.1
3637	Pro-Glu	0.9529	244.247	C10H16N2O5	Amino acids, peptides, and alogues	Amino acids, peptides, and analogues	305.134	315.81	19811.3	15530	19522.1	20321.6	15100	11836.6	12713.7	7903.62	10880.8	8668.82	9881.6	14066.6	4700.38	5143.94	5336.8	5873.58	5027.06	6706.51
3688	Lys-Pro	0.7376	243.307	C11H21N3O3	Amino acids, peptides, and alogues	Amino acids, peptides, and analogues	307.168	242.542	805.217	1089.33	1196.49	908.112	1045.78	1185.2	1115.12	1085.89	991.768	930.356	1052.36	1021.46	8479.81	11455.2	596.587	7165.35	1237.62	8752.49
3708	Warfarin	0.7059	308.105	C19H16O4	Coumarin	Hydroxycoumarins	308.099	38.9875	2829.45	2788.8	2650.44	3172.93	2676.46	2875.99	2155.87	1389.06	2099.15	2606.95	2889.14	1732.99	1916.75	1954.45	1939.12	1565.65	1610.39	1142.28
3717	Geranylgeraniol	0.7192	290.48	C20H34O	Terpenoids	Diterpenoids	308.294	34.934	33674.2	31480.7	42389.7	23048.1	57847.7	25746.5	41366.4	62381	30405.7	33417.1	29967.3	57928.5	31198.1	72904.6	38278.9	45575.4	38720.3	73300
3724	AFMK	0.6133	264.277	C13H16N2O4	Carbohydrates	Carbonyl compounds	309.077	370.732	5923.15	6367.2	5232.22	5565.99	6404.47	4925.69	3966.72	4459.26	4374.33	3925.35	8567.05	3670.92	4658.69	2724.1	3831.68	8748.42	3509.38	5037.93
3725	2-Phenylacetamide	0.9898	135.163	C8H9NO	Others	Phenylacetamides	309.096	150.298	57209.6	39277.7	103168	65659.9	63385.5	67678.8	17442.5	11766.1	9673.58	11450.2	13003.6	13587.5	9776.6	7373.4	8495.19	9576.96	8226.98	9818.89
3731	Zidovudine	0.6015	267.241	C10H13N5O4	Nucleotide analog	Pyrimidine 2',3'-dideoxyribonucleosides	309.129	374.702	20592.7	32783.7	23006.1	20789.4	17027.2	25233.2	18016.7	18819.4	20138.2	15435.2	14368.6	18144.8	12768.3	19611	16302.9	14521.1	17803.4	11935.4
3755	Pro-Arg	0.6969	271.316	C11H21N5O3	Amino acids, peptides, and alogues	Amino acids, peptides, and analogues	310.128	315.726	7312.88	8910.64	16285	15360.4	6517.5	14931	5523.85	5913.12	6840.11	8588.73	7873.36	5930.42	7680.44	6654.64	11911.4	7608.38	15178.7	7443.61
3758	2-Methylbutyroylcarnitine	0.8861	245.315	C12H23NO4	Lipids	Fatty acid esters	310.186	122.455	6938.49	6676.41	5792.77	6218.19	5749.18	5860.32	7226.67	6368.68	6784.44	6559.6	7600.23	6612.18	5865.68	5562.13	6391.77	7075.95	6627.81	5719.01
3823	Cimetidine	0.695	252.339	C10H16N6S	Alkaloids	Imidazoles	313.143	107.089	10347.5	9522.55	8999.35	6132.46	7233.22	16070.3	16248.7	9292.72	12764.1	15254.3	10962.7	15914.5	10782.2	31425.7	5141.24	13427.1	4703.49	10275.7
3832	1-Palmitoylglycerol	0.9251	495.638	C24H50NO7P	Lipids	Monoradylglycerols	313.273	144.73	42665	38182.5	36609.7	34442.5	34161.1	34676.3	43115.6	55692.4	59577.8	63301.4	64597.7	101204	88294.8	115410	90135.7	102468	107257	93796.6
3844	(S)-2-Hydroxyglutarate	0.7084	148.037	C5H8O5	Organic acids	Hydroxy acids and derivatives	314.108	354.35	35918.8	31283.6	18756.5	29071.2	25199.8	22973.6	15158.9	21537.7	19602.2	25676.2	14422.2	19026.2	5069.87	5337.87	4341.74	6378.92	4912.54	4924.3
3854	16-Hydroxypalmitic acid	0.7734	272.235	C16H32O3	Lipids	Fatty Acyls	314.276	144.462	8683.5	9884.51	9443.51	11276.8	8914.26	8531.06	10913.1	12681.1	13728.5	14398.2	15502.6	22599.5	18246.5	23726.5	18442.6	21855.2	22644.7	20826.9
3914	Triflupromazine	0.8152	352.122	C18H19F3N2S	Others	Benzothiazines	317.102	53.4495	75232.8	17364	36065.4	45372.8	40525.7	338.884	9192.7	6713.34	4861.43	4525.81	5167.52	5318.72	7479.5	10500.7	6620.65	9555.43	9998.63	6880.99
3917	Ile-Phe	0.9938	278.347	C15H22N2O3	Amino acids, peptides, and alogues	Amino acids, peptides, and analogues	317.12	291.084	16728.8	9188.9	13987.4	9094.41	10590.1	15773.9	3782.58	5145.11	3598.78	3871.13	3634.54	4285.85	3782.88	3783.26	13828.2	4240.47	15716.4	4847.2
3950	Myricetin	0.9681	318.038	C15H10O8	Flavonoids	Flavonoids	319.045	290.533	71964.3	104903	50855.9	55553.2	57412.2	75397.1	380612	824239	433105	522769	468647	424114	1.35101e+06	759508	591907	611190	762593	1.14019e+06
3965	Ribothymidine	0.8249	258.085	C10H14N2O6	Nucleotide analog	Pyrimidine nucleosides	319.118	151.879	169625	111027	404846	196582	129096	178540	1801.2	1757.57	1845.19	1435.98	1586.08	6472.68	3077.87	3753.47	4640.42	3603.54	6625.47	4088.82
3967	Xanthohumol	0.9973	354.396	C21H22O5	Flavonoids	Chalcones and dihydrochalcones	319.136	258.734	4465.36	4285.89	4312.44	4815.64	6782.24	2920.88	3540.65	2768.47	3222.76	2292.68	1768.16	2617.38	1795.06	5134.45	3252.82	3923.41	4089.65	2440.9
4010	D-Mannose 1-phosphate	0.7411	260.03	C6H13O9P	Carbohydrates	Organooxygen compounds	321.057	347.944	6369.62	9970.98	6695.24	6121.09	6226.56	8854.28	4798.35	10941.3	11563	20003.4	9324.88	12481.6	11918.5	15661.8	13779.3	5792.39	20726.9	9669.79
4028	Erucic acid	0.8465	338.318	C22H42O2	Lipids	Fatty Acyls	321.315	33.6125	18216.3	17118.8	24338.2	15007.2	16877.2	15177.1	20000.4	14125.6	16469	14127	26390.5	11680.4	11787.1	13648.7	23957.6	19614	13528.2	16593.8
4037	Arg-Phe	0.7912	692.767	C29H48N12O8	Amino acids, peptides, and alogues	Amino acids, peptides, and analogues	322.187	322.092	2847.25	2808.24	2218.41	2591.7	2768.37	1973.94	4816.39	2928.29	2412.82	2701.24	3598.31	2832.13	3879.94	3777.61	4844.66	4367.87	5870.79	2995.59
4087	3.alpha.-Mannobiose	0.9258	342.3	C12H22O11	Carbohydrates	Glycosyl compounds	325.113	348.586	361903	306364	354203	331024	300153	347308	284309	228411	212335	188104	159967	250417	642620	903232	544382	649873	609272	876067
4143	Tranilast	0.9966	327.336	C18H17NO5	Lignin	Cinnamic acid amides	327.117	409.188	1930	4937.81	5607.62	1754.89	1196.24	5219.98	5157.71	2015.01	5475.56	5612.25	5311.62	5358.86	5084.33	5999.71	5810.22	5598.72	5701.82	5697.62
4163	zeleplon	0.8324	305.334	C17H15N5O	Alkaloids	Pyrimidines and pyrimidine derivatives	328.12	348.629	1419.64	2374.28	1566.15	1728.98	1924.42	1853.06	2106.17	1239.84	1339.69	1489.48	1968.75	1433.91	2102.34	3312.44	1619.84	3107.78	7028.37	3294.83
4167	Phe-Tyr	0.964	328.368	C18H20N2O4	Amino acids, peptides, and alogues	Amino acids, peptides, and analogues	328.138	315.825	5820.18	7260.84	5417.73	5030.54	3539.73	5131.58	5023.02	7235	8220.66	10463.8	9922.01	6358.18	9568.96	7960.96	16662.5	9449.68	29765.7	9097.74
4172	Phe-Val	0.9927	264.325	C14H20N2O3	Amino acids, peptides, and alogues	Amino acids, peptides, and analogues	328.159	347.977	6197.38	7174.4	5686.85	5338.51	7272.14	4765.51	5479.7	6503.93	5499.54	6230.89	5875.78	5828.2	3869.51	3433.08	4257	4698.02	5465.49	2980.8
4178	(4Z,7Z,10Z,13Z,16Z,19Z)-4,7,10,13,1 6,19-Docosahexaenoic acid	0.7233	328.24	C22H32O2	Lipids	Fatty acids and conjugates	328.248	47.085	6716.83	8568.17	11820.8	2152.69	9101.57	8314.83	6733.36	14762.3	5953.26	6751.09	6889.63	9234.54	13615.8	13805.1	5397.88	10128.1	10055.5	14370.6
4295	N2,N2-Dimethylguanosine	0.9999	311.123	C12H17N5O5	Alkaloids	Purine nucleosides	334.112	182.381	1841.68	1831.13	2209.55	1711.08	1800.06	1857.37	1877.41	1627.79	1670.84	2209.02	1672.3	1556.47	4936.79	4216.15	4006.53	4269.74	4214.34	5527.27
4347	Isopentenyladenosine	0.9637	335.159	C15H21N5O4	Nucleotide analog	Purine ribonucleotides	336.166	53.9975	8672.03	20710.1	10135.4	16099.2	7026.26	6530.43	5332.48	7838.65	16245.4	16261.4	11042.7	19008.2	1380.03	30505.5	1399.11	5193.53	1789.26	1413.05
4377	MG(18:2(9Z,12Z)/0:0/0:0)[rac]	0.8503	354.524	C21H38O4	Lipids	Lineolic acids and derivatives	337.273	143.99	37786.1	37026.7	36061.3	20369.6	30407.7	33525	44950.6	49336.3	53199.2	55018.1	56338.3	91876.6	76624.1	102324	81610.1	89413.4	95185.1	80987.7
4397	20-Hydroxyarachidonic acid	0.714	320.466	C20H32O3	Lipids	Fatty acids and conjugates	338.276	44.883	21554.9	21803.7	26873.1	17526.3	18104.9	17970.1	24247	18083.3	20669.8	27377.6	21662.3	26147.4	35903.9	48715.2	39160.1	40761.5	43478.6	33904.3
4400	Erucamide	0.9469	337.334	C22H43NO	Lipids	Fatty amides	338.342	33.611	886364	973500	1.49204e+06	765234	718572	897514	1.30127e+06	542120	781272	829673	1.30303e+06	719103	735669	640860	1.46169e+06	799617	770180	588052
4415	Demethoxycurcumin	0.6804	338.354	C20H18O5	Simple Phenylpropanols	Linear diarylheptanoids	339.122	47.9605	2818.57	2317.92	2399.12	1478.08	2369.94	1848.97	2821.75	2501.2	3780.55	2508.6	3294.5	2587.57	6126.91	9518.3	3749.56	4971.31	3426.37	6372.81
4470	1-Stearoyl-rac-glycerol	0.7537	909.475	C59H104O6	Lipids	Triradylcglycerols	341.305	142.336	1460.49	1276.77	1055.16	1335.98	2168.28	924.86	4823.21	3518.81	4103.27	5684.28	4301.03	6503.47	17619.2	22890.5	14281.6	17840.4	16290.4	20574.9
4483	Pro-Tyr	0.9999	260.288	C14H16N2O3	Amino acids, peptides, and alogues	Amino acids, peptides, and analogues	342.139	348.615	9372.81	7759.23	7669.23	5461.1	8084.93	7719.74	5282.97	6476.41	6450.14	6155.91	4173.43	6488.77	8927.25	9576.2	7280.64	7376.27	8982.19	10436.2
4516	4-O-.beta.-Galactopyranosyl-D-mannopyranose	0.7165	342.296	C12H22O11	Carbohydrates	Carbohydrates and carbohydrate conjugates	343.123	427.705	21270.6	23492.2	8033.28	32481.4	10466.7	7849.01	8351.56	13765.6	9031.26	7984.71	7636.36	9175.63	6566.21	28035.4	6459.08	13382.4	13303.8	5953.19
4518	Isomaltose	0.7832	342.116	C12H22O11	Carbohydrates	Glycosyl compounds	343.123	408.546	6242.2	5611.18	3268.68	7003.2	5124.91	2693.14	4581.15	9037.48	5326.1	3021.93	2988.99	2500.05	3767.56	6425	2765.48	4222.68	7576.85	3290.93
4573	His-Glu	0.7393	412.447	C17H28N6O6	Amino acids, peptides, and alogues	Amino acids, peptides, and analogues	345.132	48.7105	6631.95	12626.1	7409.63	12800.4	6078.21	6692.81	6220.82	5253.98	9282.37	6486.73	5641.69	4930.18	15148.2	12919.3	11713.8	11384.4	40598.6	20930
4630	Nordihydroguaiaretic Acid	0.9854	302.36	C18H22O4	Lignin	Phenylpropanoids	347.131	304.548	6917.15	4668.99	7247.59	4551.61	6126.12	3660.78	3445.93	6262.64	5677.13	7322.5	6379.14	5396.56	6886.25	6014.58	7264.65	6444.32	8204.55	7010.75
4707	1,2-Benzenedicarboxylic acid	0.747	292.375	C17H24O4	Organic acids	Benzoic acids and derivatives	350.092	304.271	8231.08	6344.03	8885.11	7519.99	8109.2	6853.12	12275.6	19451.2	10959.7	8260.6	12195.1	9103.62	19430.1	22671.9	36318	22316.3	45875.2	25882.2
4710	Thr-Trp	0.771	625.726	C35H39N5O6	Amino acids, peptides, and alogues	Amino acids, peptides, and analogues	350.114	299.822	2669.43	5567.06	4168.34	5629.62	3482.51	4250.61	5022.7	4924.97	11483.9	10299.7	8108.1	11498.9	25602.8	35784.9	4082.85	5453.54	9289.18	32224
4759	Tyr-Glu	0.9296	927.07	C44H66N10O12	Amino acids, peptides, and alogues	Amino acids, peptides, and analogues	352.144	128.749	13940.3	13627.7	6456.8	16922.7	13757.6	7549.68	17390.9	19239.9	14371.5	7586.83	10637.4	10710.3	8660.18	4851.41	5931.41	5859.92	5971.24	6701.5
4798	Benomyl	0.6741	290.318	C14H18N4O3	Alkaloids	2-benzimidazolylcarbamic acid esters	354.154	114.376	12943.2	14203.3	4639.62	22692.1	6186.88	6325.11	125748	94424	84701.8	50594.3	79809.9	100986	310537	264277	140375	146235	345192	188667
4816	Phthalic acid Mono-2-ethylhexyl Ester	0.9437	278.344	C16H22O4	Lipids	Benzoic acids and derivatives	355.069	32.184	8471.4	4743.36	8598.99	10870.8	5847.98	4279.71	6948.83	4002	6163.44	8097.62	9153.26	5141.18	6678.26	5391.63	3881.98	13381.9	11322.4	5985.62
4821	Chlorogenic acid	0.9992	354.095	C16H18O9	Simple Phenylpropanols	Organooxygen compounds	355.102	238.513	543807	373258	492457	490418	471705	392025	330489	272352	370747	270657	277069	442898	60511.2	61709.3	40071.6	60868.6	59504.5	70788.9
4951	Cellobiose	0.9769	342.116	C12H22O11	Carbohydrates	Carbohydrates and carbohydrate conjugates	360.149	375.043	57279.3	37824.2	67323.3	36078.2	48884.4	50881.3	22424.6	49970.5	46163.1	39962	39520.1	31471.1	74692.5	68050.5	58010.5	60549.3	62608.7	80700
4954	Sucrose	0.968	342.116	C12H22O11	Carbohydrates	Carbohydrates and carbohydrate conjugates	360.149	399.278	27221.9	28712.1	20922.7	25193.4	19680.2	19247.9	16186.4	22549.1	21652.5	28559.9	21535.8	18801	38459.4	64774.9	44480.7	66388.6	47478.6	45164.4
4966	Indole-3-carboxylic acid	0.7124	161.048	C9H7NO2	Alkaloids	Indolecarboxylic acids and derivatives	361.053	353.819	3266.08	5188.3	2874.95	2977.75	3274.01	3270.29	3625.63	3009.7	2997.46	2996.5	3129.11	3123.09	4485.94	5303.58	3668.45	6316.61	4318.31	4762.12
4976	Mefloquine	0.9975	378.312	C17H16F6N2O	Others	4-quinolinemethanols	361.11	137.315	4734.13	5527.73	9073.73	5543.2	7103.93	6239.53	11084.1	9847.99	8262.17	9497.03	8917.8	7767.09	11645.3	15268.5	17231.3	7123.01	19649.1	12551.2
4981	myo-Inositol	0.641	180.063	C6H12O6	Alcohols	Alcohols and polyols	361.133	409.171	3051.13	2030.31	2013.57	1455.36	2472.07	1750.89	1889.72	2439.05	1834.03	1391.74	1798.29	1574.15	1859.32	2322.02	1673.23	362.56	1270.58	1844.18
4987	Diphenylamine	0.8698	169.222	C12H11N	Others	Aniline and substituted anilines	361.164	103.476	63088.3	33214.2	34699.1	34236.7	35246.8	37208.4	39072.8	31318	34909.2	33183.4	53688.3	54865.9	51220.5	67987.2	14703.3	41238.8	13957.2	46055.6
4988	Coniferol	0.8213	180.079	C10H12O3	Simple Phenylpropanols	Phenols	361.163	47.951	34853.2	28404.4	43808.9	23039.6	33284.9	41644.6	21799.5	19229.2	34944.8	25023.4	26003.9	28466.8	28480.2	63356.6	9806.17	50632.4	11618.2	19856.5
5000	Prunasin	0.6317	295.106	C14H17NO6	Carbohydrates	Organooxygen compounds	362.064	376.758	1981.38	2079.71	2252.73	1569.58	1661.45	2562.46	998.304	1839.22	1702.19	1773.53	1743.62	1795.09	4257.48	3115.48	2808.72	2673.23	3280.69	3881.5
5079	Mephentermine	0.9966	163.259	C11H17N	Others	Phenethylamines	365.231	107.618	21131.2	9720.73	27096.4	20656.9	20721.4	18278.4	14940.3	9761.52	9340.92	7378.62	7432.82	9459.43	7293.04	12480	6895.28	7578.97	7914.82	1046.23
5089	Quercetin	0.9513	302.043	C15H10O7	Flavonoids	Flavones	366.066	304.062	3069.49	2244.69	3701.22	2981.15	2634.48	2616.54	4785.4	6239.64	4149.65	3004.56	4560.11	3390.71	6052.58	7633.51	10801.3	7358.68	14815.8	7823.79
5191	Hordenine	0.694	165.115	C10H15NO	Alkaloids	Benzene and substituted derivatives	369.19	132.045	2532.55	3006.01	2212.56	4200.36	2503.12	2949.62	6217.21	7193.81	6833.39	9021.91	7566.39	6639.46	16412.6	39144.6	9734.68	18393.6	10172.1	15195
5216	2-Isopropylmalic acid	0.7677	176.068	C7H12O5	Lipids	Fatty Acyls	370.172	37.462	14221.7	18745.2	14935.7	12016.4	15186.1	13757	15046	14291.6	17145.4	16752.5	14585.7	13268.3	15068.4	10105.4	13012.3	8679.84	10608	10561.3
5320	Dihydrocapsaicin	0.9994	307.428	C18H29NO3	Alkaloids	Methoxyphenols	374.166	47.392	1856.23	2154.06	2448.67	2564.17	2005.56	1516.57	2136.36	1782.4	2268.26	2271.88	2119.81	2527.44	2406.88	4917.73	1547.08	2886.66	1845.26	1441.64
5493	DL-O-tyrosine	0.8306	181.074	C9H11NO3	Amino acids, peptides, and alogues	Amino acids, peptides, and alogues	380.19	104.139	961.579	970.931	693.946	995.315	1124.05	882.841	32938.5	14599.3	8966.4	9451.75	14109.2	7419.5	12247.4	17602.6	38639.2	11983.7	14487.1	32845
5523	24,25-Hydroxyvitamin D3	0.6549	Weight	400.637	vitamins	Vitamin D and derivatives	381.311	44.501	12810.2	14425.9	19909.3	23146.7	12156.8	22524.8	18991.6	13202.7	21149.7	20339.1	16319.1	19467.8	17216.6	19409.9	13254.5	17833.9	16757.4	20987.3
5552	Fenofibrate	0.9402	360.831	C20H21ClO4	Lipids	Benzophenones	383.103	255.698	6869.69	7609.36	8456.76	8318.42	7930.74	7654.66	8764.25	11132.2	10557	8774.13	8117.71	9167.26	11747.8	18595.3	15679.3	16025.2	18394.4	14504.4
5583	S-Adenosyl-L-homocysteine	0.7198	384.122	C14H20N6O5S	Nucleotide analog	Gamma butyrolactones	384.114	378.468	1653.97	1608.91	692.168	1888.12	1461.4	1099.98	1459.38	2079.5	1047.28	1024.23	1563.44	1606.02	938.299	1361.96	1393.32	1924.24	2869.96	1510.18
5828	(-)-Tylocrebrine	0.988	393.475	C24H27NO4	Others	Others	393.194	152.084	3334.75	3107.61	3929.36	2664.27	3175.01	2049.35	1389.8	1673.06	2143.45	2890.76	2643.03	2256.81	2206.32	4415.75	2485.59	2968.85	2694.84	3292.24
5900	Matairesinol	0.9774	358.142	C20H22O6	Lignin	Furanoid ligns	397.11	73.619	22564.2	21877.6	12181.6	16761.8	20015.9	8846.25	1640.23	2514.58	1340.87	654.442	1182.37	1722.34	5318.47	928.895	1029.18	795.403	1008.81	4202.46
5906	3,4-Methylenedioxyamphetamine	0.8243	179.095	C10H13NO2	Alcohols	Benzodioxoles	397.146	128.53	14317.5	12534.5	15028.2	13713.7	16660.7	13413.6	3974.22	4063.99	3890.81	2962.35	2928.2	2528.85	69404.3	118609	23594	65596.4	24122.5	48772.1
5909	20-HETE	0.6498	320.466	C20H32O3	Lipids	Fatty acids and conjugates	397.164	51.5325	53900.7	58892.1	47859.2	31340.6	47997.6	46614.3	41057.7	51608.5	49506.8	35684.8	38136.1	55026.6	50394.6	88887.5	33739	53907.6	31313.5	49602.5
5999	Diethyltoluamide	0.9772	191.269	C12H17NO	Others	Toluenes	400.304	34.913	8091.01	6438.8	8073.48	10730.3	8188.33	6418.01	10137.2	5380.81	5793.36	7187.35	10237.4	7222.99	6207.9	7663.62	6960.36	9363.79	8482.32	7927.96
6105	Uridine 5'-diphosphate (UDP)	0.9991	404.002	C9H14N2O12P2	Nucleotide analog	Pyrimidine nucleosides	405.009	414.262	10573.5	12426	15435.9	9119.38	10201.4	13621.8	12057.9	11078.9	12979.6	12069.5	11165.6	15300.7	17678.5	19804.8	18191.5	18554.4	20475.4	18246.6
6132	2,5-Dihydroxycinnamic acid methyl ester	0.7889	194.058	C10H10O4	Lignin	Cinmic acids and derivatives	406.157	47.225	2722.24	2210.62	2167.42	1533.78	3778.68	2721.98	1531.98	1976.39	2565.91	2054.3	2819.89	2156.83	2391.91	3973.51	1958.32	2652.8	2240.76	2639.64
6162	Eicosapentaenoic Acid ethyl ester	0.6057	330.512	C22H34O2	Lipids	Fatty acid esters	407.169	48.086	9006.82	5508.32	8689.06	4505.42	6721.98	6635.97	8855.27	7298.78	10455.2	8386.29	9694.74	9120.42	15380.2	22256.3	10459.6	11706	10450.9	10704.9
6221	Phenylacetylglycine	0.996	193.074	C10H11NO3	Amino acids, peptides, and alogues	Amino acids, peptides, and alogues	409.133	366.366	19517.5	12275.1	25317.5	14142.9	19239.1	19307.7	5509.56	7117.91	9721.99	9551.23	11738.2	11009.6	15080.7	17144.3	8938.49	13141.2	9859.13	21895.2
6238	Lathosterol	0.6794	386.355	C27H46O	Steroids	Cholestane steroids	409.345	47.291	25644.6	19392.3	13739.2	27849.9	23420.6	7094.62	8221.79	15947	16468.4	19120.3	12415.5	15133.7	70883	30473.2	120217	73172.5	96115.2	165606
6240	Lanosterol	0.6999	426.386	C30H50O	Terpenoids	Triterpenoids	409.381	32.3675	7598.35	7849.63	9473.45	9014.69	7092.6	7842.65	8468.83	7329.87	7996.23	9534.92	10171.5	8461.6	23447.4	15105.6	25949.6	23972.3	32220.2	41249.7
6254	Curcumin	0.734	368.126	C21H20O6	Simple Phenylpropanols	Linear diarylheptanoids	410.163	372.57	20489.2	19531.6	37631	22485.9	27407.8	32023	8456.16	16337.4	12600.7	8537.05	11310.1	11282.4	12866.6	26495.7	8883.32	15980.3	19917.6	19481.5
6297	Irbesartan	0.977	428.529	C25H28N6O	Others	Biphenyls and derivatives	411.236	47.6355	1333.7	1247.32	1341.28	1266.53	1456.95	2056.88	1700.84	1789.67	1430.94	1412.24	1349.13	1292.85	3072.76	3045.43	5978.91	2453.44	1870.39	4085.08
6392	Phenylpropionylglycine	0.86	207.09	C11H13NO3	Organic acids	Carboxylic acids and derivatives	415.193	130.639	2013.64	2810.32	1874.38	2792.72	1808.4	2454.77	3829.08	5638.67	3401.25	6190.62	4495.51	3275.46	24273.2	26168.2	23851.6	28236.5	20831.7	17708.5
6395	Lithocholic acid	1	376.298	C24H40O3	Steroids	Bile acids, alcohols and derivatives	415.268	42.963	6392.56	3716.8	2591.94	5354.65	3506.15	23434.1	4856.47	3646.8	9170	14997.4	6505.5	23097.4	60754.8	73040.7	75709.1	81623.7	86441.2	72664.6
6454	Donepezil	0.909	379.215	C24H29NO3	Others	Benzylpiperidines	418.17	196.956	4524.91	3070.44	5348.06	3039.15	4966.74	4617.39	1221.24	1291.14	1517.49	1996.47	1610.12	1482.79	1398.11	1963.45	1612.33	1497.78	1584.44	1285.64
6775	Baicalin	0.9459	446.361	C21H18O11	Flavonoids	Flavonoid glycosides	429.088	31.473	1586.47	1773.64	1948.98	2718.65	2166.91	1841.9	2069.94	1660.47	1385.01	1612.25	2457.77	1752.16	1584.68	2161.14	1914.92	3602.84	2623.69	2374.98
6825	alpha-Tocopherol (Vitamin E)	0.8845	430.381	C29H50O2	vitamins	Quinone and hydroquinone lipids	430.377	48.106	7491.89	4803.78	9388.3	4374.93	8821.23	22511.3	4224.19	5853.64	5198.83	6838.57	4056.08	7249.4	9463.59	34592.5	13732.4	14263.5	15158.1	30805
6899	Peonidin 3-arabinoside cation	0.9887	433.385	C21H21O10	Flavonoids	Flavonoid glycosides	433.112	162.708	4.16488e+06	2.15241e+06	7.0406e+06	4.47523e+06	3.97356e+06	3.83989e+06	24986.2	8494.78	14569.4	5321.56	8187.26	50375.9	6615.89	5690.15	11504.7	41875.9	12191.9	40592.8
7077	Lunarine	0.9416			Others	Others	438.238	219.237	9395.37	9701.04	6770.25	18008.3	9608.47	6005.62	8127.06	11097.9	6344.87	5813.21	11510.7	7339.08	10063.1	11278.4	29751.4	18899	25153.9	15894.8
7117	Carbenicillin	0.9994	378.4	C17H18N2O6S	Amino acids, peptides, and alogues	Amino acids, peptides, and analogues	439.121	163.413	3388.19	5024.3	2212.87	3069.82	2661.53	2508.87	4405.64	4419.17	3069.73	8719.6	5786.55	4060.13	107407	108352	28666.7	108771	19874.5	68883.5
7170	Carbaryl	0.8146	201.221	C12H11NO2	Others	Naphthalenes	441.115	212.752	4656.44	4079.22	6352.06	4022.94	4383.42	4502.67	3000.37	4133.84	2672.56	2598.77	2315.91	3015.91	4405.96	8261.98	3901.28	5605.96	4161.09	9793.75
7235	Uvaol	0.8196	442.381	C30H50O2	Terpenoids	Triterpenoids	443.386	34.45	44408.7	45142.4	33362.3	62360.2	36540.1	26101.5	33308.2	40415.7	30841.3	43174.9	41986.1	29454.8	26838	40000.7	57379.4	42117.4	64893.2	20641.1
7382	Astragalin	0.9984	448.101	C21H20O11	Flavonoids	Flavonoid glycosides	449.108	155.833	2.50335e+06	1.07589e+06	3.57621e+06	2.02504e+06	2.94923e+06	2.37232e+06	1.18701e+06	1.35909e+06	721961	675301	519772	781351	1.92895e+06	1.62485e+06	1.10661e+06	1.86026e+06	1.43049e+06	3.11507e+06
7413	Cyanidin 3-galactoside cation	0.9472	449.385	C21H21O11	Flavonoids	Flavonoid glycosides	450.111	155.833	486327	225740	834349	421567	590738	502238	240281	279460	151404	139472	108263	161728	366208	310021	223105	354058	293044	616005
7424	O-Desmethylnaproxen	0.9731	216.079	C13H12O3	Organic acids	Diazaphthalenes	450.196	244.188	1092.43	1439.01	1023.36	1247.58	936.404	998.127	600.094	1203.46	993.255	1818.9	1239.88	678.272	9166.8	12119.9	6031.32	8902.52	6695.87	7149.54
7555	1-Palmitoyl-2-hydroxy-sn-glycero-3-phosphoethanolamine	0.9886	691.972	C37H74NO8P	Lipids	Glycerophosphoethanolamines	454.292	185.104	15837.9	13320.8	16803.9	11190	14361.6	13961.5	15522.6	20356	13293.6	10610.2	11050.9	15580.5	18903.9	13954.8	16006.9	13790.1	24130	17257
7593	Maslinic Acid	0.6306	472.71	C30H48O4	Terpenoids	Triterpenoids	455.351	47.951	102840	62725.3	45669.1	89165.8	81371.1	40090.8	41138.4	63816.4	37548.8	24956.1	36012	53348.8	224991	104658	301859	264161	356908	417696
7802	Peonidin 3-galactoside cation	0.9892	463.411	C22H23O11	Flavonoids	Flavonoid glycosides	463.123	314.983	5.82512e+06	3.21234e+06	1.05994e+07	5.47384e+06	6.19746e+06	6.41443e+06	113982	104884	154183	66059.5	102299	447612	86650.3	32397	163928	402023	131203	484315
7880	Hyperoside	0.9996	464.095	C21H20O12	Flavonoids	Flavonoids	465.103	291.202	637608	207184	827484	168556	185916	241904	148882	176064	110075	81378.6	103765	120082	84853.2	122657	129731	122642	153639	186628
8091	Enoxolone	0.7338	470.684	C30H46O4	Terpenoids	Triterpenoids	471.346	48.3	15715	8043.24	13029.6	11049.2	13495.2	13152	23427.6	30276.4	30929.1	17744.1	25505.2	41894.5	244215	77475.4	261768	233539	214451	228082
8256	Ergothioneine	0.9548	229.089	C9H15N3O2S	Alkaloids	Carboxylic acids and derivatives	478.228	189.823	2830.02	2001.87	4035.94	2313.64	3186.89	3159.93	18437.1	16663.4	13639.7	10287	15595.1	18850.2	3324.1	3483.39	15323.6	7215.82	16227.5	3356.44
8261	1-Oleoyl-L-.alpha.-lysophosphatidic acid	0.6281	436.526	C21H41O7P	Lipids	Glycerophosphates	478.292	183.344	35605.7	23506.6	40879.8	22797.7	34486.9	34262.4	22118.7	34806.5	26132.6	21354.1	22145.1	31936.8	37162.1	19131.5	17352.1	18640.4	26810.3	20987.7
8363	1-Stearoyl-2-hydroxy-sn-glycero-3-phosphoethanolamine	0.828	215.142	C5H14NO6P	Lipids	Glycerophosphoethanolamines	482.323	181.055	813.18	1294.81	832.596	2298.47	1007.16	737.253	1297.23	1972.65	1491.82	1100.58	1053.27	1525.45	3931.91	2780.4	3123.71	2697.03	3951.35	3972.18
8674	Malvidin 3-O-glucoside cation	0.9996	493.437	C23H25O12	Flavonoids	Flavonoid glycosides	493.133	312.867	55878.6	73817	51103.9	23556.6	23791.4	18898	2024.76	1975.07	2364.55	1853.91	1726.43	5609.32	2336.75	2482.35	2118.95	3135.06	2414.66	4309.08
8772	1-Palmitoyl-sn-glycero-3-phosphocholine	0.9989	760.091	C42H82NO8P	Lipids	Glycerophosphocholines	496.339	178.502	89932	63415.1	72066.6	60733.5	68106.2	51231.1	65157.5	101809	52589.3	44272.8	43029.4	66935.6	126706	128926	107900	94135.2	145703	126918
8933	Equol	0.7957	242.094	C15H14O3	Flavonoids	Isoflavonoids	502.212	183.278	5754.13	4073.78	7902.01	5520.25	6440.83	6734.25	3375.73	3633.37	3078.91	3826.25	3718.98	2988.88	4670.14	3120.2	6033.15	4663.59	5791.57	6615.06
9013	1-Eicosatrienoyl-sn-glycero-3-phosphoethanolamine	0.954	215.142	C5H14NO6P	Lipids	Glycerophosphoethanolamines	504.307	181.784	880.755	638.69	1218.37	684.535	666.734	744.539	1850.55	1456.58	1208.24	1052.88	864.148	1164.47	1099.23	1282.07	1123.72	1308.11	1209.36	1049.4
9175	5-Fluoro-5'-Deoxyuridine	0.8715	246.192	C9H11FN2O5	Nucleotide analog	Pyrimidine deoxyribonucleotides	510.159	220.535	22616.3	24006.6	75930	18727.3	22612.6	67648.3	8879.62	9088.09	7423.18	6907.29	7321.12	7395.65	9317.41	7897.38	5887.06	8039.54	7431.07	14001
9422	Gossypol	0.9963	518.554	C30H30O8	Terpenoids	Sesquiterpenoids	519.203	255.698	1105.03	1337.44	818.337	1135.47	1075.93	827.459	1204.85	1400.7	1574.91	1512.87	1617.39	1561.66	5469.57	5095.73	10889.2	6212.29	11637	20986.8
9465	N-Palmitoylsphingosine	0.6504	537.901	C34H67NO3	Lipids	Ceramides	520.507	87.53	2562.78	2117.89	2616.25	2000.05	1662.86	2372.7	2405.7	2085.16	3066.87	2022.15	2126.21	4783.54	6928.57	4839.68	5572.79	4685.7	5344.58	7892.39
9507	Raffinose	0.9903	504.169	C18H32O16	Carbohydrates	Organooxygen compounds	522.202	428.448	41747	47372.9	16777.2	66847.1	20893.4	14505.2	24546.4	35603.3	23794.3	15396	18047.1	21521	22015.9	56692.6	10460.8	28258.8	34090.6	14464.1
9508	Maltotriose	0.9534	504.169	C18H32O16	Carbohydrates	Oligosaccharides	522.202	409.207	276023	117128	40334.4	236771	157905	33356.6	63932.7	183988	84177.4	32625.9	55573.8	50182	46244	153202	28588.2	56388.6	122835	40419.5
9521	1-Oleoyl-sn-glycero-3-phosphocholine	0.9729	761.091	C42H82NO8P	Lipids	Glycerophosphocholines	522.348	176.664	10682.1	5549.89	14010.8	7891.86	9399.01	9445.02	5981.88	10548.6	6932.65	5421.27	5777.96	6740.76	9459.96	8470.59	6536.67	5706.12	10974.9	9529.98
9574	1-Stearoyl-2-hydroxy-sn-glycero-3-phosphocholine	0.9939	439.53	C20H42NO7P	Lipids	Others	524.37	174.843	3333.23	3557.93	2827.75	2727.09	2717.62	1860.45	4308.44	6282.34	3753.95	4016.95	3358.23	3846.57	17608.4	14565.5	11622.3	10153.1	14805.3	14996.8
9844	Acetomenaphthone	0.9855	258.089	C15H14O4	vitamins	Naphthalenes	534.221	230.361	1652.5	1857.61	1266.31	1316.36	1593.71	1306.3	1089.46	1567.54	1399.47	1730.66	1587.46	1171.47	10090.8	17570	2462.91	6493.36	8887.8	7205.76
9849	Glycerophosphocholine	0.7229	258.111	C8H21NO6P+	Lipids	Glycerophospholipids	534.258	212.815	276.564	309.939	190.938	378.504	227.09	268.766	1095.47	1375.41	1038.1	817.474	905.24	1036.09	2671.81	2225.94	8632.44	3187.74	6934.13	3039.18
10074	Stearoylcarnitine	0.9888	427.366	C25H49NO4	Lipids	Fatty Acyls	542.253	109.182	4772.95	3552.39	4817.29	4012.96	3547.4	4376.59	3991.43	5189.65	4993.57	4323.48	3965.44	5031.42	7425.31	17575.4	3191.6	10221.8	2277.02	7865.02
10519	(-)-Medicarpin	0.8274	432.421	C22H24O9	Flavonoids	Furanoisoflavonoids	558.222	206.131	636.507	876.037	598.228	1224.62	559.885	452.837	1220.39	2248.75	1993.67	1762.01	1231.86	1842.74	2073.44	7331.07	2487.94	5540.06	2407.12	2109.52
10684	Theaflavin	0.9961	564.494	C29H24O12	Flavonoids	O-methylated flavonoids	565.133	138.195	32212	30658	31127.6	4837.85	10353	8648.74	44497.4	61577	70407	89481.4	52497.1	55249.7	127279	195133	155296	176766	93894.2	99974.6
10689	2'-O-methylinosine	0.9995	282.096	C11H14N4O5	Alkaloids	Purine nucleosides	565.205	48.0815	7431.07	7308.31	7255.55	4207.07	6185.03	7387.41	13185	10588.7	12039.9	8809.77	12323.8	9859.32	14973.4	18448.2	9987.38	14584.9	7790.12	17570.6
11065	Apigenin 7-O-neohesperidoside	0.9999	578.519	C27H30O14	Flavonoids	Flavonoid glycosides	578.164	77.7065	1.89924e+06	2.41143e+06	2.70553e+06	2.63894e+06	1.10818e+06	2.9364e+06	47585.3	42867.7	5640.37	7343.96	16525.4	3556.17	18625.2	8821.78	10403.1	16855.5	18360.5	93917.9
11086	Procyanidin B2	0.9565	578.142	C30H26O12	Flavonoids	Flavonoids	579.139	140.149	481258	304373	551324	372169	481043	479422	22957.6	34173.5	16670.1	10014	16634.9	27844.7	11743.2	13109.8	11300.4	20515.3	13404.8	20882.8
11119	1,3-Dicaffeoylquinic acid	0.9036	516.451	C25H24O12	Lignin	Alcohols and polyols	580.152	167.878	132921	106546	193777	119779	148056	123802	15162.5	12325.8	10363.9	4811.61	7245.12	11646.7	9835.19	15619	7321.97	13261.6	10403	16285.1
11201	UDP-D-Galactose	0.9866	566.055	C15H24N2O17P2	Nucleotide analog	Pyrimidine nucleosides	584.087	413.995	6093.89	5021.08	8550.67	4917.8	5376.65	7203.03	6912.03	5933.04	7219.09	6588.73	6525.46	7988.28	8364.15	12681.3	9254.81	10663.9	11200.4	9915.39
11556	Argininosuccinic acid	0.7912	290.123	C10H18N4O6	Organic acids	Carboxylic acids and derivatives	598.285	242.763	262.917	266.077	157.833	403.737	194.077	206.495	411.489	851.506	562.667	412.576	413.351	305.52	646.297	1187.32	1026.35	730.644	1314.29	895.086
11571	Procyanidin A2	0.9937	576.127	C30H24O12	Flavonoids	Flavonoids	599.115	139.695	95599.4	110564	114653	105014	117816	115986	17536.6	13179.6	6655.46	4276.95	5152.11	16182.8	3204.67	3080.55	3171.35	9876.75	3599.45	6528.17
12989	Nicotinamide adenine dinucleotide (NAD)	0.9885	663.109	C21H27N7O14P2	Nucleotide analog	(5'->5')-dinucleotides	664.115	411.764	3614.01	3465.51	4361.57	4058.51	3834.8	3746.97	6455.43	6555.8	4989.01	4086.54	4654.21	5240.3	11402.1	12020.2	9305.78	10818.6	11544.8	10184.5
13057	Maltotetraose	0.7602	666.222	C24H42O21	Carbohydrates	Organooxygen compounds	667.228	464.633	2319.31	3617.76	821.504	3248.76	1735.77	989.456	975.084	2246.84	1173.07	668.691	805.197	920.58	908.908	2265.05	742.956	1528.15	1705.35	997.881
13385	KOdiA-PC	0.8204	663.78	C32H58NO11P	Others	Others	682.415	152.865	950.376	641.429	489.239	1066.74	654.634	354.984	1001.9	679.559	867.521	840.352	900.426	1063.28	2967.45	2053.6	1893.09	2171.91	2298.49	5392.13
13422	Stachyose	0.9924	666.222	C24H42O21	Carbohydrates	Organooxygen compounds	684.254	465.745	17063.1	7449.6	4695.75	39750.1	10887.3	3469.47	5681.66	15919	6823.11	3397.14	4384.07	4611.5	4330.88	14271.2	3023.41	6734.32	10593.2	3822.32
13796	D-(+)-Melibiose	0.6181	342.116	C12H22O11	Carbohydrates	Organooxygen compounds	702.264	348.594	2362.93	2172.44	2340.43	2142.11	2089.23	2665.15	1883.12	842.688	985.176	915.055	1011.26	1589.63	6878.6	9085.16	4224.25	6208.31	5794.63	6438.12
14168	1-Palmitoyl-2-oleoyl-sn-glycero-3-phosphoethanolamine	0.972	718.01	C39H76NO8P	Lipids	Glycerophosphoethanolamines	718.528	136.68	58956.8	40634	42160	49109.7	57575.2	39035.6	49014.6	35749	49653.3	77143.7	58143.6	155192	44313.1	57171.4	70293.2	62753.3	73168.5	61883.1
15267	PC(16:0/16:0)	0.9977	733.562	C40H80NO8P	Lipids	Glycerophosphocholines	778.537	133.36	500544	396127	1.21596e+06	345953	393105	401722	473993	447689	611251	371269	391307	454443	364403	369191	385846	419548	488497	596072
15310	Thioetheramide-PC	0.9604	735.1	C40H83N2O5PS	Others	Others	780.553	132.705	3.87594e+06	3.21567e+06	5.82217e+06	2.66772e+06	2.85297e+06	3.48907e+06	3.00284e+06	2.64152e+06	3.43231e+06	3.0718e+06	4.66366e+06	3.30365e+06	1.52644e+06	1.94796e+06	2.04013e+06	2.04011e+06	1.93732e+06	2.24781e+06
15413	1,2-dioleoyl-sn-glycero-3-phosphatidylcholine	0.9978	775.058	C42H79O10P	Lipids	Glycerophosphocholines	786.597	131.528	101401	80819.1	86343.9	61584.7	109843	63420.9	61159.6	55043.9	77417	290894	171960	307108	370018	488252	338465	430784	328568	815110
15430	1-Stearoyl-2-oleoyl-sn-glycerol 3-phosphocholine (SOPC)	0.9999	787.609	C44H86NO8P	Lipids	Glycerophosphocholines	787.602	131.429	35718	30652.8	21377.4	39193.4	28559.8	23513.5	24041.3	33892.8	30801	133551	75199.3	93886.6	152354	207614	140505	177299	136668	199896
15767	Sphingomyelin (d18:1/18:0)	0.9999	730.599	C41H83N2O6P	Lipids	Sphingolipids	807.516	37.5825	4941.59	2243.11	5205.57	6296.85	3325.44	4017.68	2072.56	2445.93	3404.92	3124.23	3029.09	3350.97	7586.32	9750.69	12850.4	10785.9	15840.1	11882.5
16136	N-Docosanoyl-4-sphingenyl-1-O-phosphorylcholine	0.9979	184.151	C5H15NO4P	Lipids	Quaternary ammonium salts	828.69	104.206	3410.36	3028.74	1813.29	2559.15	1569.08	947.05	3425.71	3509.57	8864.31	12062.1	6059.65	18842.2	42581.9	42995.1	31763.6	34110.2	24996.9	57609.5
16144	Maltopentaose	0.8372	828.275	C30H52O26	Carbohydrates	Organooxygen compounds	829.279	477.654	348.524	2639.31	502.233	3767.76	260.045	259.879	272.485	207.207	303.814	203.577	228.18	280.858	215.841	279.064	212.644	677.678	576.083	180.169
16749	Pelargonidin 3-glucoside cation	0.9896	595.529	C27H31O15	Flavonoids	Flavonoid glycosides	867.255	74.223	128738	151801	190842	122592	235508	215216	1010.11	2195.46	439.902	339.358	529.594	439.754	702.762	1008.45	617.725	937.175	927.969	2050.24
17898	Myricitrin	0.6903	464.376	C21H20O12	Flavonoids	Flavonoid glycosides	967.172	316.582	4998.95	5007.84	4657.32	3586.6	3781.33	5929.67	3917.05	10470.7	5497.26	6072.53	5472.61	4140.27	13723.1	6982.48	7138.24	9129.85	7377.88	25690.3
19033	Procyanidin A1	0.6107	576.127	C30H24O12	Flavonoids	Flavonoids	1153.26	140.506	73179.1	36037.2	96325.7	51603.8	71558.5	68112.8	742.57	910.163	357.221	198.306	197.007	513.178	124.389	94.1333	94.4311	330.905	207.2	563.792

## Sheet: Table S2
Table S2 Detailed metabolites informaton by UHPLC-QTOF-MS / MS in negative ion mode.
Compounds number	Compounds	Score	Molecular weight	Formula	Class I	Class II	m/z	RT	R. delavayi_1	R. delavayi_2	R. delavayi_3	R. delavayi_4	R. delavayi_5	R. delavayi_6	R. agastum_1	R. agastum_2	R. agastum_3	R. agastum_4	R. agastum_5	R. agastum_6	R. irroratum_1	R. irroratum_2	R. irroratum_3	R. irroratum_4	R. irroratum_5	R. irroratum_6
48	Pyruvaldehyde	0.9697	72.0211	C3H4O2	Organic acids	Carbonyl compounds	71.0136	116.883	7527.86	12289.3	10436.4	15894.1	40912.9	29309.3	30966.2	30197.5	26401.4	21412.9	74102	48428.4	22449.7	29699.6	34063.2	23848.7	31306.1	31308.6
57	Glyoxylate	0.8993	74.0004	C2H2O3	Organic acids	Carboxylic acids and derivatives	72.9929	305.897	14965	19688.1	17068.3	18026.1	15160.6	15304.3	16039.4	14743	14066	15303.4	15265.4	15104.3	20169.7	15542	13521.9	14637.7	20123.2	19904.5
201	Phenol	0.9847	94.0419	C6H6O	Phenols	1-hydroxy-4-unsubstituted benzenoids	93.0343	339.461	122331	106400	117338	85881.7	111374	107870	143776	142526	145475	144717	138756	140949	26055.4	28408.5	13781.2	20989	22466.1	23856.1
317	D(-)-beta-hydroxy butyric acid	0.882	104.105	C4H8O3	Amino acids, peptides, and alogues	Beta hydroxy acids and derivatives	103.039	305.473	2877.65	4700.86	3190.68	3225.09	2639.07	2573.62	3060.56	4956.7	2580.21	2954.86	2957.02	6000.06	5349.07	6214.27	5526.39	5880.01	5189.54	6072.06
334	Glyceric acid	0.7219	106.027	C3H6O4	Organic acids	Organooxygen compounds	105.018	288.346	48380.9	67171.4	42067.2	49332.2	51314.3	49206.2	30858.5	39581.7	35129	54380.2	60964.7	32563.4	47805.7	43857.4	54736.2	41735	75916.3	60488.6
359	Pyrocatechol	0.9918	110.037	C6H6O2	Alcohols	Benzenediols	109.029	322.092	13270	12560.3	15627.1	17325.1	14280	13536.9	12565.3	15321.5	16688.6	11151.4	13587.8	12007.2	5560.47	5497.05	4907.92	5679.42	6452.19	4991.95
371	Dihydroxyacetone	1	90.0317	C3H6O3	Others	Monosaccharides	111.008	125.699	68693.6	63218.7	78119.8	66932.2	96942.4	74045.1	87161.1	89362.6	76998.6	64466.2	79962.1	69718.3	44385.7	41562.7	46347.9	48441.7	41100.4	63155.9
414	Creatinine	0.8623	113.059	C4H7N3O	Amino acids, peptides, and alogues	Amino acids, peptides, and alogues	113.06	73.858	18965.4	22553.6	25205.5	19849.8	18091.5	22510.2	28102.2	32034.8	37674.4	27879.9	27903.1	27669.6	30029.2	25878.9	33727.1	34100.2	28197	32503.4
419	Maleamic acid	0.9582	115.088	C4H5NO3	Lipids	Fatty acids and conjugates	114.019	359.281	19669.7	55451.5	18717.3	25291.9	22320.7	21063.7	7436.52	5761.06	13716.9	17427.6	22213.5	11474.5	3810.74	8648.23	6614.05	5004.75	4286.82	4483.22
427	L-Proline	0.7064	115.063	C5H9NO2	Amino acids, peptides, and alogues	Amino acids, peptides, and alogues	114.055	293.973	11955.5	5567.76	10122.9	9891.37	9540.12	8654.58	9531.05	13091.5	10198.6	4880.38	7530.14	8499.3	7243.74	9657.05	7780.48	6700	13372.9	6015.77
435	Maleic acid	0.9998	116.011	C4H4O4	Organic acids	Dicarboxylic acids and derivatives	115.004	386.08	5.48603e+06	5.24594e+06	5.55616e+06	5.13083e+06	5.71139e+06	5.15946e+06	4.56622e+06	4.91186e+06	5.08008e+06	5.01142e+06	4.72774e+06	4.72567e+06	2.91849e+06	2.78375e+06	2.84385e+06	2.89096e+06	3.06078e+06	2.89336e+06
455	Indole	0.7231	117.058	C8H7N	Alkaloids	Indoles and derivatives	116.05	241.503	2582.6	3992.26	2020.88	2721.5	3041.32	1888.32	1633.6	1932.6	3491.86	4908.74	4716.48	3362.84	976.902	1003.82	5248.34	1775.35	4572.09	1054.54
456	L-Valine	0.7046	117.079	C5H11NO2	Amino acids, peptides, and alogues	Amino acids, peptides, and alogues	116.071	283.291	13390	31630.9	20046.5	20858.6	20714.4	25137.8	13257.3	13790.9	19316.3	28730.8	33749.8	16698.8	5222.54	6115.11	7954.01	5314.04	9838.16	5948.39
468	Succinate	0.9747	118.027	C4H6O4	Organic acids	Dicarboxylic acids and derivatives	117.018	371.782	45896.3	50383.1	52505.5	46059.8	48479.4	45651.1	39728.6	43817.6	44636.1	39029.2	39453.3	44048.8	43283	48576.9	37368.9	40518	46793.6	54212.8
471	Methylmalonic acid	0.7731	118.027	C4H6O4	Organic acids	Dicarboxylic acids and derivatives	117.018	81.8945	42583.7	49558.1	50660.6	49783.3	52906.9	62979.5	129618	128350	91357.4	68829.6	112406	84606.4	148996	193283	108656	135530	142341	110587
480	2-Methyl-3-hydroxybutyric acid	0.7636	118.063	C5H10O3	Lipids	Fatty Acyls	117.055	146.707	372.942	739.162	699.423	764.821	111.726	757.753	689.201	771.681	890.108	962.793	762.267	732.729	374.624	2906.8	1098.03	1133.31	4215.58	2239.57
573	Taurine	0.9694	125.015	C2H7NO3S	Amino acids, peptides, and alogues	Organosulfonic acids and derivatives	124.006	280.442	15093	17946.3	13628.1	11845.5	15622.7	16228.6	12742.9	18690	15745.9	12578.9	14266.2	13071.4	20457	15676.4	18277.8	14710.6	16779	20349.7
588	Hydroxyhydroquinone	0.6655	126.11	C6H6O3	Quinone (chemistry)	Benzenetriols and derivatives	125.023	98.435	460783	369248	529957	445735	430894	379604	112788	102437	71531.4	78152.9	75496.3	87207.3	238973	534343	118033	423280	117121	242150
590	2-hydroxy-butanoic acid	0.9959	150.196	C5H10O3S	Lipids	Fatty acids and conjugates	125.023	133.072	78254.4	112011	143215	58343	183777	163219	126025	146115	225081	124556	292896	204889	379760	136697	187024	161329	165737	223027
624	Monomethyl glutaric acid	0.9931	146.058	C6H10O4	Lipids	Fatty Acyls	127.039	92.229	15194.9	21477.1	15893.1	15411.5	19173.9	23277.6	13404.3	23750.1	50423.1	47903.6	40329.3	23764.4	16885.5	18944	18553.1	16303.5	17846.3	16856.6
628	Dihydrothymine	0.707	128.059	C5H8N2O2	Nucleotide analog	Organic carbonic acids and derivatives	127.05	355.642	15544	24319.3	24867.2	10186.1	13737.5	19776	9625.77	9503.83	8749.06	5914.49	7546.33	8915.93	3800.42	8528.76	7196.08	4342.9	5357.96	4140.53
643	L-Pyroglutamic acid	0.8311	129.043	C5H7NO3	Amino acids, peptides, and alogues	Carboxylic acids and derivatives	128.035	283.87	748182	437954	754830	345929	456837	606281	577590	681885	263418	265888	271478	421929	270896	263669	379978	260615	390763	178129
658	Cyanuric acid	0.9997	129.074	C3H3N3O3	Organic acids	1,3,5-triazines	129.018	160.508	47301.3	41542.2	43456.9	42595.1	48172.4	36267.9	57305.3	80771.8	53584.1	39411.9	63476.2	52163.7	44345.4	36956.9	43573.5	36419.9	37682.2	51390.7
667	Dihydroxyfumarate	0.8571	148.071	C4H4O6	Organic acids	Keto acids and derivatives	129.054	46.4465	39292	17198.8	20473.4	34388.8	25426.8	25101.6	38086.5	39130.6	40132.2	17798.9	20653	21758.9	46096.1	26485.1	68838.1	25084	86465.1	73296.4
683	N-Acetyl-L-alanine	0.9998	131.058	C5H9NO3	Amino acids, peptides, and alogues	Carboxylic acids and derivatives	130.05	247.708	10818.6	9944.75	6376.3	13431.8	12200	6020.54	11611.6	10503.8	6674.8	5535.67	7981.13	10145.3	15297.5	11812.5	20138.4	950.898	20428.2	1837.07
698	D-Xylose	0.7877	150.053	C5H10O5	Carbohydrates	Organooxygen compounds	131.034	305.391	110897	174511	113119	127893	96917.7	97758.3	108882	95699.8	87362.1	96574.6	96720.8	93993.6	210566	230835	237247	218730	377306	214319
700	L-Asparagine	0.9766	132.053	C4H8N2O3	Amino acids, peptides, and alogues	Carboxylic acids and derivatives	131.045	359.46	103625	282471	89208.2	126343	116805	98719.7	37242.8	25430.8	63478.8	86213.3	110580	56862.7	13431.9	39544.4	22543	20644.5	13995.8	16982.5
714	L-Aspartate	0.9729	133.038	C4H7NO4	Amino acids, peptides, and alogues	Amino acids, peptides, and alogues	132.029	384.86	13254.6	18721.3	14518.7	10704.1	13709	15162.5	15207.1	16671.7	20687.4	25519.9	24318.1	19541.8	20525.5	33286.9	35432.7	23786	28071.6	13883
739	L-Malic acid	0.9177	134.022	C4H6O5	Lipids	Fatty acids and conjugates	133.014	386.08	1.71432e+07	1.65583e+07	1.79176e+07	1.63184e+07	1.72593e+07	1.66692e+07	1.57903e+07	1.46041e+07	1.57803e+07	1.47862e+07	1.51337e+07	1.45905e+07	8.80591e+06	8.97466e+06	8.53795e+06	9.0817e+06	9.23425e+06	9.14655e+06
760	Adenine	0.9716	135.054	C5H5N5	Nucleotide analog	Purines and purine derivatives	134.046	154.05	8137.15	7791.4	11458.3	7241.69	6309.84	5874.9	29059.8	47695.9	52051.8	27969.9	45035.9	39694.7	46891.4	98617.1	127332	66242	119220	61948.6
776	L-Threonate	0.9564	136.037	C4H8O5	Organic acids	Organooxygen compounds	135.029	312.771	79405.4	149404	78820.1	71934	91800.4	103673	75228.9	80307.2	151779	160808	205192	119143	261191	266105	380695	281527	484780	406510
825	Salicylic acid	0.9948	138.032	C7H6O3	Organic acids	Benzoic acids and derivatives	137.023	134.328	216808	226125	172141	218560	197480	161949	162851	185200	167229	185927	299767	150607	190855	145941	232570	175427	180983	225311
828	Urocanic acid	0.9962	138.043	C6H6N2O2	Organic acids	Imidazoles	137.034	174.821	48230.9	23498.2	57860.6	15394.8	25915.9	36069.3	50265.9	61257.4	16184.8	16073.2	20769.6	27146.2	26173.9	17158.4	32101.4	24165.5	34494.1	16086
859	3-Hydroxyisovaleric acid	0.7592	118.063	C5H10O3	Lipids	Fatty Acyls	139.039	155.635	17820.3	22557.8	8159.76	17790.6	17752.7	8444.3	46524.5	41227.3	28729	64669.8	52407.7	26063.7	60332.5	22611.9	23250.4	30715.5	26620.6	56762.1
902	Erythritol	0.7324	122.058	C4H10O4	Carbohydrates	Organooxygen compounds	143.034	289.659	352751	399035	368152	338274	320949	334437	338637	329362	309706	316591	317112	306320	448830	251915	358374	248374	329355	433964
937	alpha-ketoglutarate	0.6844	146.022	C5H6O5	Organic acids	Keto acids and derivatives	145.013	352.172	57981.8	38407.7	109888	51449.2	65388.9	76077.5	91414.1	83945.4	115484	80761.8	95732.9	96584.4	23752.9	21617.8	17515.5	18522.5	22279.6	31635.9
947	L-Glutamine	0.9402	146.069	C5H10N2O3	Amino acids, peptides, and alogues	Carboxylic acids and derivatives	145.06	355.983	63373.5	107641	94263.6	44333.2	57480.6	82320.7	41504.6	40297.3	34971.6	25131.6	28023.1	36509.2	15906.6	37365.7	32100.7	18305.6	23774.7	16503.7
957	L-Glutamate	0.9858	147.053	C5H9NO4	Amino acids, peptides, and alogues	Amino acids, peptides, and alogues	146.045	379.617	52450	57465.3	69802.8	54885.1	47974.2	56658.8	58013	53849.8	74793.8	76613.4	73312.8	72515.6	63312.8	123487	94105.3	85018.6	83050.7	52496.8
975	(S)-2-Hydroxyglutarate	0.7975	148.037	C5H8O5	Organic acids	Hydroxy acids and derivatives	147.029	375.433	55756	78435.2	56032.6	51508.4	57307.8	56116.1	47195.5	50941.4	62490.2	70012.4	68856.5	50881.3	66951.3	52369.4	63275.7	50199.7	50189.2	90738
990	Hydroxyacetone	0.8923	74.0368	C3H6O2	Alcohols	Carbonyl compounds	147.065	75.512	56795.2	90931	82931.4	53051.7	65276.3	108871	8117.38	7434.52	10259.7	2492.29	4522.72	7981.8	16584.8	12497.5	20090.7	18222.1	60253.5	44498.7
1012	Tartaric acid	0.791	150.016	C4H6O6	Organic acids	Carbohydrates and carbohydrate conjugates	149.008	400.504	5497.05	9916.18	5642.09	5803.38	4164.89	3980.53	7199.56	4083.74	3470.26	3958.67	3946.45	3742.88	3360.78	4603.1	3969.87	4571.31	4101.5	3974.43
1051	Xanthine	0.981	152.033	C5H4N4O2	Alkaloids	Imidazopyrimidines	151.025	207.484	32134.1	75471.9	67713.6	42725	34911.8	61457.8	6980.45	7975.66	5442.73	3738.03	5188.72	2946.82	3388.14	4241.8	2233.18	4256.05	3333.15	4061.07
1059	Ribitol	0.9658	152.068	C5H12O5	Carbohydrates	Organooxygen compounds	151.06	233.273	9653.82	6222.61	4550.87	8149.31	6620.43	5267.01	6662.58	10757.3	14980.9	5105.33	12466.5	9709.97	10605.4	13086.4	29181.6	18289.1	38359.6	42402
1082	Gentisic acid	0.782	154.027	C7H6O4	Organic acids	Benzoic acids and derivatives	153.018	290.724	25970.6	26826.8	29254.7	29545.1	28833.9	27645.1	48663.7	29421.7	30849.3	1019.67	30823.6	49359.2	31390.9	26547.8	26280.6	26378.3	22874.3	24579
1086	Salicylamide	0.6552	137.136	C7H7NO2	Organic acids	1-hydroxy-4-unsubstituted benzenoids	153.064	233.283	197.091	308.595	108.721	275.902	147.586	655.774	338.458	522.435	491.94	489.019	319.356	380.142	597.547	529.059	721.106	490.643	766.756	814.071
1195	D-Threitol	0.8156	122.058	C4H10O4	Amino acids, peptides, and alogues	Sugar alcohols	159.009	386.079	47883	48778.2	53731.3	43576.7	51977.9	49362.1	44083.7	38014.6	42473.3	43932.2	46451.1	41034.3	22398.9	24527.6	21355.4	23723.6	29201.1	20267.2
1197	2-Oxoadipic acid	0.9682	160.037	C6H8O5	Organic acids	Keto acids and derivatives	159.028	374.8	7776.62	9074.09	8768.75	7044.34	11756.4	7007.66	10746	7659.44	12202.1	10560.1	6766.06	10244.9	16349.8	9887.21	14270.3	10122.8	14485.3	27338.5
1250	3-Hydroxycoumarin	0.9538	162.142	C9H6O3	Coumarin	Hydroxycoumarins	161.023	51.72	256820	187489	296054	234344	1157.36	177203	40150.3	36779.1	49294.5	43371	47074.4	45324	45382.9	58463.9	42715.1	54443.1	50706.6	37840.1
1254	D-Tagatose	0.6308	180.063	C6H12O6	Carbohydrates	Carbohydrates and carbohydrate conjugates	161.044	289.734	1.11305e+06	1.2479e+06	1.11122e+06	1.02363e+06	986297	1.05698e+06	940562	991584	925941	1.00271e+06	959979	880966	1.38131e+06	817925	1.12685e+06	762847	1.01704e+06	1.38246e+06
1257	D-Mannose	0.7243	180.063	C6H12O6	Carbohydrates	Monosaccharides	161.044	179.821	31003.2	29583.5	27158.6	26455.9	27962	28076.9	25165.8	18306.8	24443.5	22703.3	24028.6	24057.9	47814.2	85883.8	41462.7	47854.5	45229.1	49198
1260	L-Sorbose	0.671	180.063	C6H12O6	Carbohydrates	Monosaccharides	161.044	374.549	63184.1	73566.5	64053.7	68073.2	59506.5	56988.4	53745.4	56427.7	53179.4	59334.8	57726.9	53030.4	107565	97995.6	105196	100207	107280	115900
1301	Malonic acid	0.9901	104.011	C3H4O4	Organic acids	Dicarboxylic acids and derivatives	163.023	349.082	17375.9	15929.1	19277.1	18412.5	14594.9	11507.2	14967.6	11649.5	10395.5	7455.34	15742.2	13918	11171	15226.6	23782.4	15782.9	26547.1	19937.9
1305	4-Hydroxycinnamic acid	0.9996	164.047	C9H8O3	Lignins	Cinmic acids and derivatives	163.039	308.634	45270.1	30831.9	58381.9	48394.7	49383	46932.2	95948.8	122443	86317.3	72244	84685.9	74962.7	53645.1	88705.4	105202	73035.2	140806	74894.1
1308	Phenylpyruvate	0.9774	164.047	C9H8O3	Organic acids	Phenylpyruvic acid derivatives	163.038	45.598	298160	229347	347238	338959	255314	213834	31130.9	96729.3	118797	15311.8	71930	157569	92205	82698.3	74951.3	56268.1	116942	111360
1314	L-Rhamnose	0.742	164.068	C6H12O5	Carbohydrates	Organooxygen compounds	163.06	283.201	3108.1	3397.92	4262.86	4093.85	4039.46	2079.44	4148.74	3906.29	4753.26	4074.65	5269.29	4405.76	9479.47	14501.6	20021	12870.4	19627.8	9030.08
1316	O-Acetyl-L-serine	0.998	147.053	C5H9NO4	Amino acids, peptides, and alogues	Amino acids, peptides, and alogues	163.075	108.33	0	0	499.672	459.383	917.085	512.086	7860.23	6499.12	6297.29	6084.53	7243.8	8320.67	7612.64	10194.4	7707.72	8195.12	9190.71	6111.83
1332	L-Phenylalanine	0.989	165.079	C9H11NO2	Amino acids, peptides, and alogues	Carboxylic acids and derivatives	164.07	241.107	43794.7	77083.4	37911.3	46218.4	52368.5	47449.9	208160	277521	291774	429436	355823	230170	195570	233485	756748	228746	679631	153650
1346	3,4-Dihydroxymandelic acid	0.888	184.037	C8H8O5	Organic acids	Phenylacetic acid derivatives	165.018	165.566	696619	537581	279578	245626	181856	293804	224182	226252	180990	266141	241682	155162	22618.9	19854	17805.5	24023	21509.6	27894.4
1355	DL-3-Phenyllactic acid	0.9575	166.063	C9H10O3	Organic acids	Phenylpropanoic acids	165.054	379.704	3980.4	2941.57	6097.19	3107.96	4492.49	5332.68	1295.05	1579.71	1743.48	1490.81	1602.51	1701.27	1680.15	2575.93	1369.47	1905.03	1864.98	2158.03
1384	Quinone	1	108.021	C6H4O2	Quinone (chemistry)	Organooxygen compounds	167.033	141.782	130239	124752	121000	103197	118885	112916	143301	164573	143828	187908	165527	124934	352090	364585	427123	368743	423338	404317
1388	Adipic acid	0.6862	146.058	C6H10O4	Lipids	Fatty acids and conjugates	167.033	76.778	288483	203661	197308	293212	700963	596221	48346.6	56794.8	35044.2	43689.4	49258.8	42781.4	266070	209698	189763	841457	128284	159542
1389	Vanillic acid	0.847	168.042	C8H8O4	Simple Phenylpropanols	Benzene and substituted derivatives	167.034	314.875	5298.54	6454.45	3921.52	7034.38	4719.89	3796.82	3061.8	4383.08	4011.2	4160.06	3850.15	3864.73	8846.44	12870.4	5311.84	7864.78	5562.02	9833.43
1455	Glycerol 3-phosphate	0.9992	172.014	C3H9O6P	Lipids	Glycerophospholipids	171.005	367.641	7614.19	8601.25	6483.52	9404.1	7896.12	6931.71	2617.85	3758.57	3162.54	2384.57	2574.87	3882.32	3007.41	3443.31	981.85	2325.84	1867.8	1962.42
1460	3-Dehydroshikimic acid	0.9857	171.129	C7H7O5	Others	Carbonyl compounds	171.028	278.283	40694.2	49637.2	45152.1	44675.8	49377.7	47883.5	89398.8	84484.3	72690.9	68747.5	74157.3	72757.4	21935.2	28642.4	19401.5	20787	24043	23285.8
1488	Acetyl-DL-Leucine	0.9103	173.105	C8H15NO3	Amino acids, peptides, and alogues	Carboxylic acids and derivatives	172.097	313.652	13931.3	14117.3	10004.2	15004.9	13729.3	10484.9	12708.1	13843.3	12970.2	18850.8	16883.4	12040.3	6665.92	7321.99	4298.5	6013.04	3115.26	5684.1
1500	Aconitic acid	0.9388	174.108	C6H6O6	Organic acids	Tricarboxylic acids and derivatives	173.008	422.37	7007.59	6752.02	10606.6	7016.03	7292.7	8244.05	7251.87	8198.15	10419.5	11268.2	11242.8	8479.68	9529.18	8908.59	7982.56	7893.97	9976.09	7247.74
1501	Citrate	0.8735	192.027	C6H8O7	Organic acids	Tricarboxylic Acids and Derivatives	173.008	164.652	94887.8	260524	111585	254844	81786.3	89284.6	178275	160858	169126	134479	192402	152004	185506	142193	187853	172950	130290	230711
1503	Isocitrate	0.8422	192.027	C6H8O7	Organic acids	Tricarboxylic acids and derivatives	173.008	357.875	19856.3	27005.7	32386.1	15282.8	20612.7	26937.9	31558.7	29683.8	28592.3	27379.1	9902.57	26024.6	29105.9	26698.3	27233.9	7444.54	8251.27	26675.7
1506	Shikimate	0.9787	174.053	C7H10O5	Organic acids	Phosphate esters	173.045	339.461	1.35277e+06	1.15038e+06	1.25296e+06	872713	1.23774e+06	1.12184e+06	1.77485e+06	1.78793e+06	1.61539e+06	1.87217e+06	1.69494e+06	1.72219e+06	181709	221128	100592	142348	167266	175120
1536	N-Acetyl-L-aspartic acid	0.6619	175.048	C6H9NO5	Amino acids, peptides, and alogues	Amino acids, peptides, and alogues	174.039	377.466	2588.94	1342.58	1522.13	1894.1	1393.71	1643.37	1718.33	1659.26	1689.68	1525.86	1951.96	1887.5	2046.91	2709.14	2330.15	2692.54	2948.39	2281.76
1552	D-Glucuronate	0.7946	194.043	C6H10O7	Carbohydrates	Organooxygen compounds	175.023	433.017	9991.54	8403.11	4120.31	9781.54	8489.9	5371.08	20871.9	3269.42	4396.4	9593.56	10257.1	3985	12205.4	7480.81	11736.1	7429.59	5960.4	13040.6
1575	Salicyluric acid	0.9656	195.053	C9H9NO4	Organic acids	Benzene and substituted derivatives	176.039	227.908	340714	258428	254575	333026	326950	251170	161350	178234	180467	134499	148225	203203	20235.6	12477.3	28901.2	14271.4	19503.2	24345.9
1592	Esculetin	0.6691	178.14	C9H6O4	Coumarin	Coumarin glycosides	177.018	51.318	229066	177136	240991	235464	208763	166548	57542.6	48549.6	40267.9	26692.9	34782.3	29936.4	31273.6	23485.1	25990.3	34695.7	33638.3	67889.5
1598	L-Gulonic gamma-lactone	0.8697	178.048	C6H10O6	Lipids	Lactones	177.039	290.305	51583.2	56714.8	50476.7	50966.6	44467.5	43195.5	43643.9	42626	41682.2	37422.2	47927.4	46256.7	52205.7	37202.4	62738.5	61089.6	72095.1	43814.2
1603	D-Glucono-1,5-lactone	0.8932	178.048	C6H10O6	Carbohydrates	Organooxygen compounds	177.039	87.697	235965	246784	295753	244581	258374	252047	82383.1	126650	35613.2	137292	97941.1	73163.7	181706	246622	252366	151067	202564	385985
1634	Caffeic Acid	0.9837	180.042	C9H8O4	Simple Phenylpropanols	Cinmic acids and derivatives	179.033	133.998	97335.7	82562.7	67151.7	111128	66648.3	67662.4	163974	187319	138387	172115	186351	118924	254098	159503	282663	257062	260078	361002
1641	myo-Inositol	0.9885	180.063	C6H12O6	Alcohols	Alcohols and polyols	179.055	374.856	542090	540689	550811	516281	496857	466564	475006	458513	411715	379806	420914	415020	960558	717016	892386	820858	995739	1.0345e+06
1657	Acamprosate	0.9265	181.041	C5H11NO4S	Organic acids	Organic sulfonic acids and derivatives	180.031	37.88	48207	41789.7	15011	28591	12080.3	17907.3	16391.1	13132.7	12766.6	12299	11766.5	13741.5	5192.88	9089.07	5728.31	8390.6	18486.9	11600.9
1679	Benzoic acid	0.9998	122.037	C7H6O2	Organic acids	Benzoic acids and derivatives	181.049	80.728	39843.5	32065	40002.8	42788.7	37015	34621.4	43050.8	34496	31727.4	35799.1	38738.1	36451.1	25764.4	58662.5	109659	45715.1	133925	59299.2
1680	Hydroxyphenyllactic acid	0.6514	182.058	C9H10O4	Organic acids	Phenylpropanoic acids	181.049	179.854	18229.2	16258.3	17728.8	17142.1	16629.6	15105.5	15283.3	17056.2	15480.7	14524.1	16320.9	19039.6	14858.5	15419.2	15394.6	17699.3	16079.2	17402.2
1686	D-Sorbitol	0.9895	182.079	C6H14O6	Carbohydrates	Organooxygen compounds	181.07	284.086	126132	116096	144681	109766	97089.9	86688.3	98385.2	117198	96566.6	103379	94449.9	85105.9	99890.8	102214	105863	94815.8	114689	126543
1762	3-Phosphoserine	0.6923	185.009	C3H8NO6P	Amino acids, peptides, and alogues	Carboxylic acids and derivatives	185.01	60.596	15909.3	11872.1	6418.25	14550.7	11108.4	6746.86	12229.9	14387.3	12002.5	10828.5	12596.7	4454.63	17553.6	18451.6	16119.7	21407.4	21137.6	19898.2
1764	Mevalonic acid	0.9921	148.074	C6H12O4	Lipids	Fatty Acyls	185.02	282.93	24363.6	22075.3	15609.4	23200.4	12133.3	17573.2	12231	13174.5	11088	21191.6	19734.4	13674.2	297760	390813	206323	313950	241131	353030
1795	Homocitrate	0.6797	206.043	C7H10O7	Organic acids	Tricarboxylic acids and derivatives	187.023	357.836	17023.8	33854.3	16557.1	20739.3	12750.3	14119	16428.7	16709.1	21290.4	24726	22059.7	20799.9	28941.4	57542.8	37181.7	49602.5	36883.8	36286
1800	Barbituric acid	0.9451	128.022	C4H4N2O3	Nucleotide analog	Diazines	187.035	283.856	9556.16	10366.3	8805.79	6579.34	8483.48	6866.39	8111.85	7667.56	9133.77	9796.36	8696.14	8058.27	20778.9	21529.2	15123	15900.7	15358.9	11822.1
1811	Azelaic acid	0.9699	188.105	C9H16O4	Lipids	Fatty acids and conjugates	187.096	328.614	4248.17	3470.72	3013.76	4654.52	2934.93	2998.75	3629.49	3478.53	2679.67	3765.26	3662.15	2365.56	4687.39	3399.31	5142.24	4207.01	5540.43	4410.32
1826	Kynurenic acid	0.9966	189.043	C10H7NO3	Amino acids, peptides, and alogues	Quinolines and derivatives	188.033	174.952	753.15	809.887	587.69	739.94	739.286	663.483	1485.41	1093.32	903.496	1073.83	1144.67	1052.97	2561.35	1690.96	2700.72	2307.8	3255.51	3542.28
1828	N-Acetyl-L-glutamate	0.838	189.064	C7H11NO5	Amino acids, peptides, and alogues	Carboxylic acids and derivatives	188.055	371.788	1931.84	2171.68	2150.92	2277.65	2051.74	2103.31	2726.61	3184.36	3122.5	2914.51	3577.83	3100.66	3793.97	5892.43	4876.38	4365.09	6119.86	3561.32
1850	Mesaconic acid	0.9249	130.027	C5H6O4	Lipids	Fatty Acyls	189.039	291.065	143381	121676	153294	138937	148763	157386	192041	205558	184470	128462	166530	164458	39627.6	98926.3	50326.4	84448.5	75923.3	42849
1857	3-Indolepropionic acid	0.9052	189.079	C11H11NO2	Alkaloids	Indoles and derivatives	189.075	317.405	905.231	1125.66	875.663	912.903	954.712	721.485	951.063	1226.14	1079.57	1225.7	1276.56	1188.33	5275.15	3876.18	4090.99	4224.52	4190.62	6055.71
1878	D-Galactarate	0.8582	210.038	C6H10O8	Carbohydrates	Organooxygen compounds	191.018	162.584	45444.3	46894.9	63066.7	52525.2	49185.3	52591	127191	80785.7	83931.4	70999.3	112033	100339	114335	99220.2	116845	107341	83206.4	144680
1890	Quinate	0.9845	192.063	C7H12O6	Organic acids	Alcohols and polyols	191.055	322.092	6.68545e+07	5.76232e+07	7.28764e+07	5.80691e+07	6.98291e+07	6.70534e+07	4.91719e+07	5.02246e+07	5.54813e+07	4.68142e+07	5.29765e+07	5.3078e+07	1.27183e+07	1.7005e+07	1.46763e+07	1.69249e+07	1.63062e+07	1.55222e+07
1939	2-Keto-D-gluconic acid	0.8062	194.043	C6H10O7	Organic acids	Keto acids and derivatives	193.033	372.01	44045.7	65716.5	43477.5	65787.8	44366.6	46195.2	31294.6	33986.6	45812.3	57362.1	52253.3	35277	59486.5	67100.2	33235.7	43372.2	39380.2	41701.1
1952	2'-Deoxy-D-ribose	0.8239	134.058	C5H10O4	Carbohydrates	Organooxygen compounds	193.07	307.399	35858.1	42296.9	44396.2	29254.1	33866.1	35881.6	52073.9	52647.4	50114	52166.4	67492.1	53751.8	118701	142452	162204	142131	150401	125377
1991	Galactonic acid	0.996	196.058	C6H12O7	Organic acids	Hydroxy acids and derivatives	195.049	252.404	766.848	7747.77	6513.06	7232.58	1106.22	6727.19	7242.91	7846.4	6477.07	6296.28	6928.11	7337.56	3082.1	6111.46	6332.05	7782.96	12001.4	7255.71
2000	Homoveratric acid	0.9844	196.074	C10H12O4	Simple Phenylpropanols	Benzene and substituted derivatives	195.064	33.035	4873.77	1163.62	6575.94	4390.41	5557.45	4353.73	14370	15736.2	18210.2	16994.5	15358.8	16217.3	14747	16995.9	9044.33	9769.64	10556.3	6921.21
2038	DL-Vanillylmandelic acid	0.9989	198.053	C9H10O5	Amino acids, peptides, and alogues	Carboxylic acids and derivatives	197.044	90.7455	39526.6	75778	51762.4	38379.4	35249.8	44522.7	49943.1	54472.9	58112.7	68100.9	61274.5	42686.5	358719	641114	315711	408732	214137	416409
2145	N-Acetylmannosamine	0.6342	221.09	C8H15NO6	Carbohydrates	Organooxygen compounds	202.07	248.687	4325.5	5457.28	4224.22	4989.12	3984.87	3618.03	6810.36	6623.46	5772.47	4829.94	4492.16	6038.4	13897.7	10132.1	25750.2	11211.6	30112.3	17833.3
2164	1-Naphthol	0.9971	144.058	C10H8O	Phenols	phthalenes	203.069	75.6185	699201	486369	600639	539736	526768	574921	122799	112872	70062.2	61676.1	68019.1	72118.6	76689.9	59461	62407.9	66103.5	73732	143727
2168	L-Tryptophan	0.9594	204.09	C11H12N2O2	Amino acids, peptides, and alogues	Indoles and derivatives	203.081	241.668	50558.2	73576.1	32152.4	53940.5	50116.8	35396.6	30434.8	39452.8	57679.8	78408.8	77784	57385.2	9608.83	18173	78563	33332	72963.5	12796.6
2204	Vanylglycol	0.7705	184.074	C9H12O4	Alcohols	Methoxyphenols	205.049	99.0815	364515	366693	389645	353057	441243	353651	94443.6	82762.9	55747.3	54364.4	66450.3	85760.5	82441.9	45036.6	198271	64096.3	56485.5	101984
2237	N-Acetyl-L-phenylalanine	0.973	207.09	C11H13NO3	Amino acids, peptides, and alogues	Carboxylic acids and derivatives	206.08	303.073	12636.7	10700.8	15286.6	14029.7	17574.7	17318.8	71036.4	66328.8	63731.9	124871	89221.6	65375.8	20527.1	24598.5	19998.3	21639.4	18151	18364.8
2249	trans-cinnamate	0.6876	148.052	C9H8O2	Lignins	Cinnamic acid esters	207.064	283.835	15238.8	19018.5	11446.4	20132.6	13518	11272.8	33439	52719.5	37623.1	37535.7	33259.4	30757.4	239317	313069	186901	239968	198116	242152
2278	D-Glucarate	0.9036	210.038	C6H10O8	Carbohydrates	Organooxygen compounds	209.028	422.522	20413.7	26618.3	24276.7	17754.8	28876.2	26695.5	21179.9	30676	21267.2	18882	21732.9	18663.9	17842.6	14873.7	23768.7	15153.3	27543	23124.7
2289	D-Lyxose	0.8983	150.053	C5H10O5	Carbohydrates	Phenols	209.065	204.919	23606.2	24580.7	20669.2	19636	21514.8	19349.2	25035.3	14640.5	24780	20133.1	23848.8	22418.2	15543.5	14316.6	18113.3	16353.9	17494.9	16106.1
2290	N-Benzyloxycarbonylglycine	0.9981	209.069	C10H11NO4	Amino acids, peptides, and alogues	Amino acids, peptides, and alogues	209.065	310.954	25474.1	31983.4	27216.9	23183.4	22989.4	25522.1	21218.2	24077.9	19225.2	23964.4	28498	19892.6	88534.3	80180.9	76546.1	88911.2	78236.5	133497
2319	N2-Acetyl-L-ornithine	0.6966	174.1	C7H14N2O3	Amino acids, peptides, and alogues	Carboxylic acids and derivatives	211.049	28.985	2273.81	2161.31	1987.36	3157.11	1969.34	2348.94	2777.35	2593.19	1785.89	1384.9	1494.06	2110.28	2160.26	1154.97	3286.27	2667.52	3326.64	3223.89
2374	sn-Glycerol 3-phosphoethanolamine	0.9908	215.056	C5H14NO6P	Lipids	Glycerophospholipids	214.047	374.745	9848	13972.5	11296.2	11282.8	9215.86	10611.7	4818.63	7209.15	5756.55	4181.7	4885.41	5738.03	3445.74	8962.64	2470.95	5072.68	6134.6	4563.86
2453	Pantothenate	0.8448	219.111	C9H17NO5	Vitamins	Amino acids, peptides, and alogues	218.101	259.127	26318.9	28451.4	23319	29742.6	19110.5	20039.1	35250.5	29401.1	30843.1	25746.2	26013.9	27647.6	99312.3	84485.2	110793	94019	138169	121560
2473	resorcinol	0.8735	110.111	C6H6O2	Alcohols	Benzenediols	219.064	134.25	16938.8	23079.9	19661.5	16727.3	17285.9	18000.7	111610	123526	97321.5	123799	133068	85510.3	182435	117558	214837	196759	192207	223839
2512	3-Hydorxy-3-methylglutaric acid	0.6633	162.053	C6H10O5	Lipids	Fatty acids and conjugates	221.064	189.786	9099.03	11489.2	7693.45	9204.42	7817.92	6355.59	6168.25	5783.4	5730.62	5730.65	4034.12	6014.56	4347.08	6657.13	3096.99	4293.18	4106.19	3510.21
2538	N-Acetyl-L-tyrosine	0.7997	223.084	C11H13NO4	Amino acids, peptides, and alogues	Amino acids, peptides, and alogues	222.075	333.246	3520.91	3937.99	2896.47	3879.69	4089.34	3023.37	5671.57	5730.59	5798.07	5999.03	6833.78	5797.43	1680.87	1513.78	1304.87	1416.19	1364.74	2439.1
2565	Sinapic acid	0.7699	224.068	C11H12O5	Lignins	Cinmic acids and derivatives	223.059	125.68	114764	132702	38558.5	145668	108182	57927.7	97482.2	91880.4	100550	89180.8	102741	88095.3	230563	409393	159073	255238	195545	184085
2568	D-Quinovose	0.8039	164.068	C6H12O5	Carbohydrates	Carbohydrates and carbohydrate conjugates	223.086	27.2025	2806.67	797.405	31440.3	48030.7	4329.01	4124.82	17863.5	21186	16949	2224.32	21346.1	4022.6	5887.57	6420.87	6747.65	6230.7	6849.13	5649.84
2603	1-Methylxanthine	0.8971	166.049	C6H6N4O2	Alkaloids	Imidazopyrimidines	225.062	289.303	12018.6	6697.48	10480.6	8891.45	9102.7	10678.5	12026	26742.4	22504.3	32550.9	29260.1	30121.5	8869.28	6961.52	4123.43	4376.64	6388.75	4885.5
2616	Myristoleic acid	0.9999	226.193	C14H26O2	Lipids	Fatty Acyls	225.184	45.95	26493.6	9167.93	25272.8	15442.9	22614	37972.9	35641.3	37456.8	21506.2	17155.9	24035.6	21206.5	12355.4	22504.1	43335.4	32579.9	25754.8	11497.8
2642	3-Hydroxymandelic acid	0.9995	168.042	C8H8O4	Organic acids	Phenols	227.054	379.705	15209.9	10970.8	20047.1	11846.8	14924.4	16044.2	5326.31	5199.17	5977.2	6114.15	6150.39	6223.71	5944.65	10299.3	5706.34	6974.42	6588.75	10568.7
2649	Marmesin	0.7143	246.26	C14H14O4	Coumarin	Furanocoumarins	227.069	98.947	112985	86153.1	124073	108948	133076	122020	21057.8	26550.4	14719	13766.3	16991.7	17382.5	18206.5	13022.1	16920.4	25947.6	18032.7	31844.7
2659	Myristic acid	0.9579	228.209	C14H28O2	Lipids	Fatty acids and conjugates	227.2	46.026	383854	224206	509316	276902	424412	446451	523063	562708	322006	287574	616462	350879	246969	269015	872067	525364	469225	286699
2687	m-Chlorohippuric acid	0.8135	213.618	C9H8ClNO3	Organic acids	Benzoic acids and derivatives	229.036	59.135	28883	28129.4	27016.3	6357.7	6282.48	1457.89	11872.9	13163.5	11043.8	10175	9486.25	9240.91	11496.1	11073	11211.2	17322.7	13283.2	13642.8
2731	Zingerone	0.9745	194.227	C11H14O3	Phenols	Methoxyphenols	231.046	325.171	31578.9	29387.2	30875.2	27764.8	29229.4	29432.7	32212.6	31773.6	26984.2	24826.9	29010	29397.3	22881.5	20741.1	20988.1	20490.5	22104.5	19672.7
2766	Perseitol	0.7168	212.198	C7H16O7	Carbohydrates	Carbohydrates and carbohydrate conjugates	233.064	72.238	120959	100530	51443.9	113284	104712	67263.3	91198.8	85888.2	127060	122651	104578	117640	4443.81	6940.76	6794.71	6224.03	9286.29	6398.65
2848	2-Dehydro-3-deoxy-D-gluconate	0.9477	178.048	C6H10O6	Organic acids	Keto acids and derivatives	237.059	349.557	189936	202028	212319	160770	178891	204115	155847	149074	149373	138099	151901	149785	190887	210706	190824	203367	187349	240345
2852	3,4,5-Trimethoxycinnamic acid	0.9945	238.237	C12H14O5	Lignins	Hydroxycinnamic acids and derivatives	237.075	91.458	2842.14	2582.69	2752.04	2917.5	3046.05	780.814	16540.6	17293.2	18926.2	22713.4	21686.7	19391.5	57549.6	88681.6	11378.3	71458.9	11946.4	32214.2
2872	Cyclohexylsulfamate	0.806	179.237	C6H13NO3S	Organic acids	Cyclamates	238.073	44.269	5036.53	4072.65	5828.57	6040.71	3820.63	10286.2	10019.7	16884.2	13046.3	6198.95	5646.89	20156	5400.41	9278.59	1953.22	6886.69	5442.64	1223.57
2889	L-Cystine	0.6554	240.024	C6H12N2O4S2	Amino acids, peptides, and alogues	Carboxylic acids and derivatives	239.013	26.541	18463.5	18289.1	27513.1	21054.4	23426.2	26802.7	42838.1	24193.6	21454.6	18849.3	25252.4	36258.4	23855.4	25473.8	24668.8	23908.6	4524.86	18827.8
2899	D-Fructose	0.9831	180.063	C6H12O6	Carbohydrates	Carbohydrates and carbohydrate conjugates	239.075	179.034	3501.22	3567.22	3335.66	3324.45	2909.94	3589.76	3285.48	2415	2997.25	2432.55	3326.33	2837.03	6277.07	6218.99	6250.29	5776.38	6690.24	6789.7
2936	L-Cysteine	0.8417	121.02	C3H7NO2S	Amino acids, peptides, and alogues	Amino acids, peptides, and alogues	241.033	116.455	18387.3	13505.8	21950.1	14415.6	17459.7	22053.8	6502.09	8900.2	5232.43	5075.7	4763.6	5422.17	4987.17	6719.24	5820.96	5594.25	6525.94	5519.93
2941	3,4-Dihydroxyhydrocinnamic acid	0.7961	182.058	C9H10O4	Lignins	Phenylpropanoic acids	241.069	196.718	9616.49	10339.6	9252.92	7114.61	8287.01	8517.02	2033.37	1259.87	1384.67	2575.33	2393.38	1476.47	46049.4	117337	35819.1	68700.4	37960.4	46413.6
2959	Pentadecanoic Acid	0.9978	242.225	C15H30O2	Lipids	Fatty Acyls	241.215	45.296	247656	116990	334274	168806	268985	298019	326458	396429	207523	192140	347923	173034	148222	173946	570675	271266	339284	156373
2966	L-homocysteic acid	0.9828	183.02	C4H9NO5S	Amino acids, peptides, and alogues	Carboxylic acids and derivatives	242.037	39.003	990.393	2054.62	1469.19	1060.41	2292.82	1285.78	1417.63	8161.21	1775.97	1495.71	2217.71	1288.3	1151.24	1949.63	1884.89	1188.98	2492.9	829.956
2971	N-Acetyl-D-glucosamine	0.9849	221.09	C8H15NO6	Carbohydrates	Organooxygen compounds	242.068	146.237	3447.8	2057.51	2652.29	3652.62	1896.18	2941.64	3951.38	5808.18	4093.46	2301.69	2378.08	2264.62	4493.78	3912.27	6983.59	4550.68	9038.68	9262.88
2972	Phosphorylcholine	0.8757	183.066	C5H14NO4P	Organic acids	Organonitrogen compounds	242.077	367.535	11151.9	12994.4	10203.3	12644.1	10201.9	10600.6	3893.35	5122.7	4092.91	3053.49	3295.96	4770.5	1819.33	4498.08	1849.87	3254.71	2670.05	2732.13
2995	Uridine	0.872	244.07	C9H12N2O6	Nucleotide analog	nucleotide	243.06	159.268	40692.1	41911.8	57193.4	37881	55947.6	47448.3	53253.9	77568.2	74985.3	46680.6	58006.2	66980.2	72178.5	68168.7	61535.6	51948.8	73424.1	63874.7
2998	4-Hydroxybenzaldehyde	0.9294	122.121	C7H6O2	Lipids	Carbonyl compounds	243.064	51.464	726227	474715	697633	689521	552459	463668	164818	111989	74152.7	41055.6	92104.2	82891.6	67191.9	57938.9	57544.1	68165.4	81024.9	146659
3092	Jasmonic acid	0.9992	210.126	C12H18O3	Lipids	Fatty Acyls	247.08	379.604	906.938	763.166	975.138	928.948	773.904	866.272	936.3	1087.58	1013.42	1035.48	1084.52	922.879	1402.29	2201.12	1473.97	1436.92	1582.32	1667.58
3202	Pectin (Galacturonic acid)	0.8111	194.043	C6H10O7	Carbohydrates	Organooxygen compounds	253.053	115.454	9947.64	9756.2	9479.73	11549.8	10056	5075.83	15021	15878.1	16726.5	5556.24	22002.4	16891.6	18407.7	17521.9	20596.5	17634.4	18165.3	20440.4
3203	D-galacturonic acid	0.8058	194.043	C6H10O7	Organic acids	Pyrimidine nucleosides	253.054	290.822	7775.91	3477.68	6826.17	6838.55	8548.25	7864.41	8592.97	4099.79	5997.77	4147.12	7139.13	5988.73	6879.48	3857.96	9532.21	7485.13	4826.14	5943.03
3213	cis-9-Palmitoleic acid	0.9959	254.225	C16H30O2	Lipids	Fatty Acyls	253.215	44.463	296954	105866	372963	207875	345712	406925	487119	594795	244249	248475	276110	246394	151597	264386	333280	322897	303128	136777
3277	Palmitic acid	1	256.24	C16H32O2	Lipids	Fatty acids and conjugates	255.231	45.378	5.75108e+06	4.43533e+06	4.79797e+06	4.32109e+06	4.75697e+06	4.92454e+06	4.92628e+06	6.14051e+06	5.28413e+06	5.12468e+06	4.89357e+06	4.54524e+06	5.94943e+06	4.88903e+06	7.13655e+06	6.53152e+06	6.82521e+06	6.01921e+06
3310	Alternariol	0.661	258.226	C14H10O5	Coumarin	Polyphenols	257.043	117.869	38854.4	29379.5	34955.8	35068.4	33483.8	31557.7	95518.5	113581	100879	106940	105760	85978.2	265606	180200	85550.6	169425	130173	295635
3348	D-Glucose 6-phosphate	0.9695	260.03	C6H13O9P	Carbohydrates	Organooxygen compounds	259.02	455.825	22563.1	40246.8	23912.9	23034.4	23926.7	29250.5	18170.6	19396.1	20239.4	20935.6	19001.1	19097.6	37841.5	33578.9	56107.5	28837.8	57190.5	37627.4
3466	(R)-mevalonic acid 5-Phosphate	0.658	228.137	C6H13O7P	Organic acids	Organic phosphoric acids and derivatives	265.09	355.979	20735.6	16499.3	23299.5	19040.9	19684	18362.5	17850	18152	12138	12330.8	12505	13836.6	16876.5	13851.3	17409.6	15767.3	17901.7	20237
3539	Apigenin	0.8083	270.053	C15H10O5	Flavonoids	Flavones	269.043	50.61	573241	404971	634732	534713	485918	413355	124104	88089.7	48049.4	27491.4	75493	59023	59398.7	45421.6	50773.8	58829.1	63084.9	127432
3545	Sedoheptulose	0.9341	210.182	C7H14O7	Carbohydrates	Carbohydrates and carbohydrate conjugates	269.085	374.629	5213.51	7944.85	4901.21	6052.06	5326.44	2786.86	3844.05	4127.07	3720.99	3771.15	4070.07	3825.62	8097.91	7626	7257.91	7475.08	7032.07	6292.28
3556	Heptadecanoic acid	0.9939	270.256	C17H34O2	Lipids	Fatty Acyls	269.246	43.4445	101417	53038.5	121196	80853.3	107678	107666	126216	158953	82942.4	83153.5	92576.1	85774.3	74361.5	74210.2	149962	121526	150098	76480.8
3588	(-)-Naringenin	0.8304	272.253	C15H12O5	Flavonoids	Flavans	271.058	49.552	119197	142526	371904	108457	231995	207014	98376.6	92256.1	102813	69622.5	51187.7	77152.9	30931.5	35940.1	31604.4	38515.8	34061.4	53637.8
3592	Arbutin	0.9645	272.09	C12H16O7	Flavonoids	Glycosyl compounds	271.08	153.454	26994.1	24806.9	42739.6	32812.5	30561.4	29454	60130.9	58153	41829.6	31230.9	36292.8	45524.9	21149.5	18806.6	30884.3	21673.8	29978.6	21462.7
3631	2-Deoxyribose 5-phosphate	0.6496	214.024	C5H11O7P	Carbohydrates	Organooxygen compounds	273.033	28.127	38432.8	24201.6	26272.8	20224.4	22990.5	23668.7	4390.52	13410.4	9448.25	18213.6	22857.8	19094.7	15208.9	23458.4	11246.1	16048.8	13574.3	26285.7
3635	Phloretin	0.7935	274.084	C15H14O5	Flavonoids	Chalcones and dihydrochalcones	273.074	135.445	36632.6	33677.1	57358.6	28507.2	36464.3	51079.8	41066	37537	40519.4	43668.3	40725.1	34032.3	51388.9	50184.9	44314.2	45909	42397.2	52820.1
3773	Sulfamethoxypyridazine	0.9832	280.3	C11H12N4O3S	Amino acids, peptides, and alogues	Benzenesulfonamides	279.05	314.203	3162.46	2279.51	4079.68	3035.71	1130.25	1906.56	2379.55	2198.74	4477.78	4277.39	5755.86	3545.29	6640.08	7980.04	14425	8613.78	24691.9	6261.22
3793	Linoleic acid	0.9999	280.24	C18H32O2	Lipids	Lineolic acids and derivatives	279.23	12.9435	3014.9	3116.13	2696.04	2902.23	2754.61	2797.88	2783.09	2719.32	2804.81	2776.23	3080.77	3772.6	6128.42	4701.34	3126.28	2917	3026.46	3046.78
3830	Flavone	0.6904	222.068	C15H10O2	Flavonoids	Flavones	281.085	355.328	49320.1	55032.4	46066.3	38808.9	39982.8	41012.9	38432.2	39262.8	34224.6	39321.3	36502.3	38217.1	34471.7	50264.7	55820.5	43868.6	59169.4	36402.7
3842	Oleic acid	0.95	282.256	C18H34O2	Lipids	Fatty acids and conjugates	281.245	62.882	57557.3	52943.4	35510.7	48901.3	41841.1	57508.3	62140.9	98174	88599.1	98036.6	80983.5	72239.9	78999.6	73271.9	84294.9	90967.4	94396.2	73186.6
3854	Guanosine	0.9889	283.092	C10H13N5O5	Nucleotide analog	Purine nucleosides	282.081	248.153	4583.86	5272.07	8435.23	4848.51	6910.68	6246.45	5944.18	7760.59	8317.07	6062.04	5861.53	8807.02	5999.06	7490.37	6018.8	5033.96	6487.77	4997.2
3898	Stearic acid	0.9992	284.272	C18H36O2	Lipids	Fatty acids and conjugates	283.262	43.8915	2.57364e+06	2.34204e+06	2.04716e+06	1.98534e+06	1.81798e+06	2.24675e+06	2.1922e+06	1.09444e+06	2.18245e+06	1.41828e+06	1.79039e+06	1.77246e+06	1.64026e+06	1.82362e+06	2.35867e+06	2.35872e+06	2.71019e+06	2.48787e+06
4054	Fisetinidol	0.8299	274.27	C15H14O5	Alcohols	Others	290.106	26.541	14600.7	11800.2	20976.5	11368.7	11765.7	10655.3	41006.8	20294.1	19313.6	10908.3	18077.6	32782.5	14961.5	22692.2	24932.3	36353.6	27672.6	30036.7
4073	Picrotoxinin	0.8241	292.287	C15H16O6	Others	Others	291.084	181.883	47378.1	50847	72131.6	64356.7	21012.5	50047.2	23507.4	15685.4	31344.8	13717.8	16014.3	25793.4	4954.35	5169.04	4274.53	5038.31	5091.34	8181.63
4128	Embelin	0.9974	294.386	C17H26O4	Quinone (chemistry)	Carbonyl compounds	293.174	45.585	241001	283661	197039	377963	578207	589111	251009	186194	212524	235669	224490	773857	376724	164148	169878	186953	161552	259528
4130	13-OxoODE	0.7955	294.429	C18H30O3	Lipids	Lineolic acids and derivatives	293.211	24.671	727896	439708	479848	331220	467552	581032	494226	467628	310788	355382	290488	310881	343366	366426	396087	481515	540593	397978
4152	alpha-Linolenic acid	0.9997	278.225	C18H30O2	Lipids	Lineolic acids and derivatives	294.241	36.329	9332.33	7717.18	10737.9	6370.17	14548.4	10408.5	17566.4	19973.3	16253.6	29605.5	13959.2	36986.2	35974.5	211240	30123.4	94254.6	32699	69434
4165	D-Arabinono-1,4-lactone	0.9124	148.114	C5H8O5	Carbohydrates	Carbohydrates and carbohydrate conjugates	295.064	335.733	36847.1	29921.4	29161.5	30262.7	45454.8	24639.8	25194.2	24769.3	28973.3	26712.6	17999.8	27752.3	11644.5	11137.2	9468.25	7670.2	12480.7	16344.6
4186	9R,10S-EpOME	0.9504	296.445	C18H32O3	Lipids	Fatty acids and conjugates	295.225	47.27	24624.1	20777.1	25043	25910.3	45377.5	26077.4	32280.9	44780.6	29415.4	25078.9	26389.9	29583.5	73539.5	104231	102798	74787.6	107718	94902.6
4202	S-Methyl-5'-thioadenosine	0.8468	297.09	C11H15N5O3S	Nucleotide analog	5'-deoxyribonucleosides	296.077	25.694	5693.15	2103.84	4499.21	2548.51	4084.89	3469.52	1633.5	1752.33	3357.31	3732.82	1467.64	1164.04	2373.72	4582.01	3861.61	4105.26	3175.32	4191.51
4252	Pristanic acid	1	298.287	C19H38O2	Terpenoids	Prenol lipids	297.276	42.041	6140.75	6230.44	8884.12	5515.17	8708.47	7439.64	8584.96	10166.3	5849.2	5789.96	4781.26	8869.32	14251.2	18165.4	15053.5	19527.6	24117.4	20868.6
4280	Diosmetin	0.8754	300.263	C16H12O6	Flavonoids	O-methylated flavonoids	299.053	166.897	45432.3	34408.7	78129.4	60622.2	52637.1	47425.5	2747.43	2018.95	2423.12	2099.17	1865.98	2886.65	5902.6	8163.49	6781.01	5878.19	7169.04	4187.72
4283	Bentazon	0.7249	240.279	C10H12N2O3S	Others	Others	299.074	147.542	18658.4	27797.9	32937.9	21409.7	20846.1	29191.9	55982	49172.2	50877.7	30817	45975.8	50852.7	136477	156435	239184	154498	206787	131127
4285	Phenolphthalein	0.8669	318.323	C20H14O4	Others	Benzofuranones	299.074	227.083	15861.5	13094	13119.9	13724.4	9125.15	11468.2	2440.89	2083.35	3441.76	6892.68	4106.84	3757.69	189286	251956	162234	168468	121910	119103
4295	D-Ribose	0.9935	150.053	C5H10O5	Carbohydrates	Carbohydrates and carbohydrate conjugates	299.094	357.859	11416.5	21438.6	14246.5	9537.87	12259.5	14297.2	5252.89	3602.99	6532.34	5964.33	6479.33	6115.44	1313.73	3737.8	2143.25	1727.02	1522.27	1532.64
4340	Quercetin	0.9575	302.043	C15H10O7	Flavonoids	Flavones	301.033	178.607	1.81776e+06	2.60294e+06	569548	1.72271e+06	1.65055e+06	660819	769235	764668	470765	650455	489890	488037	56579.7	56185.1	35883.4	68783.4	43090.2	75879.2
4392	(+-)-Taxifolin	0.9806	304.252	C15H12O7	Flavonoids	Flavans	303.047	49.7775	1.39199e+06	1.44247e+06	1.64874e+06	1.52344e+06	1.5488e+06	1.27912e+06	445467	424622	280198	178440	285629	319083	205395	137069	215078	191221	266505	639856
4399	2-Hydroxyphenylacetic acid	0.9991	152.047	C8H8O3	Organic acids	Phenylacetic acid derivatives	303.094	140.304	7149.61	6423.6	12683.8	5249.27	6825.86	9037.36	9717.92	10495	9304.08	7485.11	8319.97	9834.77	12724.3	10350.9	10810.9	10923.1	9615.5	12085.6
4400	D-Biotin	0.8828	244.088	C10H16N2O3S	Vitamins	vitamin	303.105	353.846	10560.7	11253.7	3297.5	9991.19	3763.36	4551.95	3660.2	2579.33	4547.82	9574.07	8731.59	5313.06	97905.8	158395	97366.3	97861.9	92847.5	61487.5
4454	Phenethyl Caffeiate	0.8127	284.307	C17H16O4	Lignins	Hydroxycinnamic acids and derivatives	305.078	39.52	50687.9	44763.4	37096.3	33085.9	36552.3	35303.5	46029.5	40075.8	40026.8	32596.7	41482.9	42222.3	10797.8	13654.9	7992.91	18347.1	12941	17702.8
4516	Hexadecanedioic acid	0.9583	286.407	C16H30O4	Lipids	Fatty acids and conjugates	307.19	42.1135	10243.9	22310.2	4065.07	31791.1	63085.8	78569.6	1800.77	33174.6	15215.6	26262	4231.72	39395.4	29957	45144.6	5987.01	42664.9	44559.5	19260.7
4573	Muramic acid	0.9973	251.234	C9H17NO7	Carbohydrates	Carbohydrates and carbohydrate conjugates	310.116	233.2	1246.29	1296.13	1121.79	750.717	1292.32	601.989	1039.8	727.53	982.081	998.95	938.905	1325.81	521.216	482.809	661.261	839.599	579.577	849.012
4638	Arachidic acid	0.9991	312.303	C20H40O2	Lipids	Fatty acids and conjugates	311.292	42.134	26060.3	16637.4	17550	20622.4	14442.2	13700.5	24055.2	19084.8	20351.3	18531.8	15217.8	17828.6	312531	323435	367474	365162	453825	348759
4678	Wedelolactone	0.8518	314.249	C16H10O7	Coumarin	Coumestans	313.032	41.544	585986	329965	536976	564873	1.04759e+06	943382	19542.2	12131.5	13317.9	8877.61	9905.87	21141.2	15684.4	11810.5	14480.1	16339.4	13450.9	19819.9
4799	Prunasin	0.77	295.106	C14H17NO6	Carbohydrates	Organooxygen compounds	316.085	309.294	3734.82	2518.73	2584.46	2997.64	2751.33	2498.56	3843.48	3164.44	2420.52	2685.74	3019.5	3095.75	3568.04	4204.75	3920.52	4087.61	3941.43	3591.59
4816	Myricetin	0.9599	318.038	C15H10O8	Flavonoids	Flavonoids	317.027	166.281	56416.2	108792	41006.7	57196.5	45140.2	46055.1	1.11437e+06	1.51601e+06	1.16884e+06	2.32506e+06	1.98728e+06	678846	499327	1.80129e+06	171789	1.12615e+06	124265	232807
4825	N-Acetyl-D-Glucosamine 6-Phosphate	0.976	301.056	C8H16NO9P	Carbohydrates	Organooxygen compounds	317.073	237.139	3507.99	1621.54	1397.87	2024.48	1410.32	1251.29	987.721	1171.79	1099.33	648.963	831.582	1480.47	27535.4	48427.5	4286.16	33567	4327.84	26594.8
4886	20-HETE	0.8644	320.466	C20H32O3	Lipids	Fatty acids and conjugates	319.228	32.085	52921.3	288064	10239.9	479013	347172	843741	13260.3	865420	159010	460553	7122.1	1.41406e+06	289280	153252	13749	257385	424042	174080
4914	Cytidine 2',3'-cyclic phosphate	0.9996	305.041	C9H12N3O7P	Nucleotide analog	Pyrimidine nucleotides	321.057	99.581	133719	114317	150098	145197	130015	157942	38264.1	34506.4	28037.5	25194.7	28269.1	31180.2	114856	94188.6	33653.1	41511.5	29763.4	64218.1
4915	Aesculin	0.7146	340.284	C15H16O9	Coumarin	Coumarin glycosides	321.058	218.942	3750.78	3999.01	3361.83	3682.08	4790.2	3395.94	4646.46	7189.62	6948.47	8538.64	5645.54	4854.69	7118.92	5232.52	5929.74	5227.54	8104.76	5952.82
4972	Uridine 5'-monophosphate (UMP)	0.9445	324.036	C9H13N2O9P	Nucleotide analog	Pyrimidine nucleotides	323.024	422.535	3945.92	3719.36	3827.95	3243.25	3883.72	4612.22	3464.25	4012.77	3912.37	4232.03	5299.33	3512.82	4558.3	4208.3	5293.46	4190.95	5174.49	4785.9
4973	Dimethyl 4,4-o-Phenylene-Bis (3-Thiophanate)	0.9355	342.394	C12H14N4O4S2	Lipids	Others	323.029	51.464	991890	335593	560484	502994	408591	336391	105538	80976.4	50932.7	30502.6	69911.3	55236.2	56180.5	46264.7	51159.7	61634.4	77039.9	135029
4983	Cellobiose	0.7073	342.116	C12H22O11	Carbohydrates	Carbohydrates and carbohydrate conjugates	323.095	194.28	1955.73	1430.69	2134.52	2180.15	1689.07	1242.46	474.155	1357.57	736.215	2179.8	1242.76	1937.47	28663.6	56907.5	3695.81	23849.1	4312.43	10343.6
5071	Adenosine	0.9982	267.097	C10H13N5O4	Nucleotide analog	nucleotide	326.107	165.38	11384.8	6462.76	18233.2	6977.5	10912.6	12052.4	15260	11415.5	12815.8	7056.82	7612.58	15300.3	10878.8	12593.3	4134.91	7778.9	5900.88	8399.65
5099	Rosolic Acid	1	290.318	C19H14O3	Organic acids	Diphenylmethanes	327.042	75.799	1.42487e+06	4.01555e+06	2.04932e+06	1.37668e+06	1.79683e+06	1.99182e+06	474220	427400	274323	471428	330938	360545	323462	245725	251456	343747	310408	604290
5115	L-Fucose	0.6036	164.068	C6H12O5	Carbohydrates	Monosaccharides	327.125	338.286	3682.62	3435.64	4304.56	2951.33	4242.78	4409.1	5737.36	6017.02	3908.85	3193.13	3512.84	3906.02	9242.49	7371.7	8389.98	7377.53	8433.85	13394.1
5178	Acetylvalerenolic acid	0.913	292.37	C17H24O4	Terpenoids	Sesquiterpenoids	329.12	108.749	22851.4	26897.1	25536.9	6797.56	17812.4	17842	13364	24619.2	34672.3	18645	27952.7	11690.9	91482	230623	46967.8	95296.5	51877.9	75592.5
5311	Nicotinamide ribotide	0.8421	334.057	C11H15N2O8P	Nucleotide analog	Pyrimidine nucleotides	333.056	418.403	183466	255944	119006	228623	170160	160170	35728.6	39757.2	40733	87470.3	58135.9	52739.8	215142	275084	70724	204720	79556.2	173450
5408	Erucamide	0.909	337.334	C22H43NO	Lipids	Fatty amides	336.323	33.833	21178.6	31518.5	42720.2	16753	18453	24678.6	33322.7	11600.9	19706.4	24011.4	31035.8	16075.3	38534.1	23216.4	66503.8	48097.8	44208.5	19786.2
5514	Norethindrone Acetate	0.9992	340.463	C22H28O3	Lipids	Steroid esters	339.196	41.5685	262518	671577	418428	450576	400587	203535	428873	437207	270781	209160	377139	202435	368436	422763	347291	407116	402561	200277
5591	Sucrose	0.9789	342.116	C12H22O11	Carbohydrates	Carbohydrates and carbohydrate conjugates	341.106	348.905	2.90923e+06	2.69078e+06	3.06642e+06	2.59301e+06	2.55036e+06	3.17215e+06	2.63876e+06	2.02365e+06	1.91523e+06	1.55089e+06	1.30426e+06	2.12908e+06	4.01707e+06	5.69905e+06	3.75043e+06	4.11607e+06	4.27946e+06	5.2966e+06
5622	alpha,alpha-Trehalose	0.6249	342.296	C12H22O11	Carbohydrates	Carbohydrates and carbohydrate conjugates	342.108	373.858	7610.38	12576.9	14191.3	19221.2	6417.58	12897.5	10210.4	8941.39	9193.05	9011.82	8637.61	10627.5	19565.5	21957.3	16817.8	18299.3	14703.5	22713.9
5690	Maltitol	0.9384	344.312	C12H24O11	Carbohydrates	Fatty acyl glycosides	344.131	249.607	4672.74	10347.9	6443.41	4548.07	7110.89	7834.62	27838	65882.4	56409.3	57459.1	39166.9	33195.8	51810.8	29853.2	198731	34262.7	179693	41883.5
5718	Phenethicillin	0.7843	364.42	C17H20N2O5S	Amino acids, peptides, and alogues	Amino acids, peptides, and analogues	345.095	322.911	42811.9	32323.9	37210.7	39171.4	41345.1	39435	29321.6	27645	32642.4	29840.7	26723.4	35765.4	4770	9376.16	6542.42	10305	11309.6	5702.38
5775	Dehydroascorbic acid (Oxidized vitamin C)	0.6764	174.016	C6H6O6	Organic acids	Lactones	347.021	128.931	117326	119269	337694	107870	136860	170486	159258	216284	118914	77587.7	185955	108109	67518.2	48919.9	89796.6	66798.6	40083.6	138736
5896	2-Isopropylmalic acid	0.7503	176.068	C7H12O5	Lipids	Fatty Acyls	351.126	126.489	7930.86	7698.67	13737.6	10084.2	12345.9	11695.3	13676.3	11692.9	12047.8	11717.3	12704.3	12126.7	17529.9	19681.6	15236.1	17025.8	13768.8	18617.5
5956	Chlorogenic acid	0.9965	354.095	C16H18O9	Carbohydrates	Organooxygen compounds	353.085	229.387	2.1194e+07	1.82267e+07	1.96806e+07	2.40977e+07	2.02313e+07	1.57212e+07	1.34853e+07	1.20506e+07	1.33694e+07	1.13634e+07	1.31328e+07	2.77759e+07	3.45621e+06	3.4773e+06	2.27072e+06	3.12082e+06	2.49226e+06	3.92363e+06
6093	Glucosamine	0.6544	179.079	C6H13NO5	Carbohydrates	Carbohydrates and carbohydrate conjugates	357.151	119.465	72559.4	62442.9	89617.5	73507.8	78540	74297.8	59394.8	62456.3	65582.2	44044.1	60774.9	82523.2	28416.4	28665.3	88013.9	39477.3	88467.1	35536.6
6123	D-Lactose	0.8233	342.116	C12H22O11	Carbohydrates	Organooxygen compounds	358.143	140.059	752.18	7353.46	10107.6	12720.4	9831.05	10052.6	17018.5	13631.7	16841.3	10131.6	16133.3	17914.2	68574.9	50651.5	62513.3	57259.9	63653.1	80743.5
6141	Aspirin	0.9388	180.157	C9H8O4	Organic acids	Benzoic acids and derivatives	359.07	169.541	86171.5	46723.2	67728.2	82599.4	86406.3	60324.8	61268.7	43356.1	48397.6	26202.9	35772.7	61878.5	22396.1	25410.4	11270.2	19128.1	11549.9	19638.5
6152	D-Allose	0.671	180.063	C6H12O6	Carbohydrates	Organooxygen compounds	359.115	374.965	1647.8	1271.2	1545.38	1890.93	1653.21	1392.1	3095.1	1861.51	1631.48	1476.13	1644.05	1864.71	4066.17	2788.31	3573.58	3265.89	3890.8	3585.89
6155	Salidroside	0.9174	300.304	C14H20O7	Carbohydrates	Carbohydrates and carbohydrate conjugates	359.13	271.715	1805.98	1856.57	1347.72	2351.82	1759.86	1146.16	1450.52	1841.28	2930.78	4165.09	3079.94	2643.6	12893	32479.6	9470.64	20368	8731.49	8496.08
6216	Hesperetin	0.8725	302.279	C16H14O6	Flavonoids	O-methylated flavonoids	361.101	107.846	9285.89	6646.79	7633.52	7495.28	5607.36	8434.24	9287.68	6128.93	5475.42	4692.94	5580.05	5619.79	7622.93	11174.4	2454.18	7748.95	7366.42	8329.73
6222	L-Tyrosine	0.7321	181.074	C9H11NO3	Amino acids, peptides, and alogues	Amino acids, peptides, and alogues	361.146	291.573	10878	16316.7	10897.5	7569.21	13312.3	14265.3	10781.4	15093.1	13827.3	19111.1	13033.3	11427.7	12474.5	956.571	5206.48	3227.9	3774.83	4459.03
6295	Indapamide	0.7337	365.835	C16H16ClN3O3S	Amino acids, peptides, and alogues	Benzenesulfonamides	364.044	372.68	4308.76	3916.48	4930.49	4207.4	4044.6	4531.27	3826.32	2793.45	2964.81	3257.62	3918.94	3382.22	6405.64	8512.35	6009.52	6480.92	6290.57	7231.46
6354	Ethynodiol diacetate	0.9628	384.509	C24H32O4	Lipids	Steroid esters	365.217	27.5	12000.6	10213.6	9941.58	9694.7	11824.8	10728.3	12947.5	9210.29	9276.52	9154.4	10953.2	9955.07	19915.3	20108	9253.15	12302.8	21605.2	8737.17
6412	Tetracosanoic acid	1	368.365	C24H48O2	Lipids	Fatty Acyls	367.353	40.0505	8302.68	12852.9	9313.83	8077.53	14015.8	9314.54	10875.4	18078.7	9776.69	11089.7	10100.1	18263.4	60053.3	29905.1	39707.4	27152.9	61228.5	66073.4
6477	Rebamipide	0.6404	370.79	C19H15ClN2O4	Organic acids	Benzoic acids and derivatives	370.079	339.321	13411.1	11015.9	12651.2	10699.8	13546.6	11651.7	17484.7	15338	13463.2	14750.1	14443	15216.6	2230.08	1438.02	1818.33	2161.03	1982.76	2330.53
6586	5(S)-HpETE	0.759	336.466	C20H32O4	Lipids	Eicosanoids	373.181	238.645	238.756	930.128	688.405	520.189	781.346	724.338	1794.38	2334.23	3771.33	3152.15	2634.16	2006.3	847.361	1365.71	1788.13	1317.64	1685.32	869.486
6645	Loganic Acid	0.7008	375.351	C16H23O10	Terpenoids	Terpene glycosides	375.124	291.518	59435.8	58862.4	52739.3	56834.2	59904	50809.4	763.991	1622.88	1393.76	1678.14	1597.85	1565.3	4733.6	6448.83	4183.93	4361.2	4514.52	5536.28
6816	Rosmarinic Acid	0.9477	360.085	C18H16O8	Simple Phenylpropanols	Cinmic acids and derivatives	381.053	183.556	44938	42822	30675.3	43661.7	40070.8	31102.1	42680.6	60519.9	53677.9	35494.2	38706.6	60957.5	6078.87	7379.69	4552.77	10551.5	6413.06	10765.8
6875	Scopoletin	0.734	192.042	C10H8O4	Coumarin	Hydroxycoumarins	383.072	131.924	8586.91	8338.37	12197.9	7536.97	10666.9	9363.77	14045.9	12838.6	13941	11449.4	11587.3	15116.2	47170	79850.9	61304.1	51092.1	43789.6	63410.7
6882	Quinic acid	0.6213	192.167	C7H12O6	Organic acids	Alcohols and polyols	383.115	322.091	1.07865e+07	8.60475e+06	1.23811e+07	9.22701e+06	1.13288e+07	1.15879e+07	6.67638e+06	7.02673e+06	8.13018e+06	7.06446e+06	7.74313e+06	8.52669e+06	741387	1.26519e+06	968639	1.31028e+06	1.12793e+06	1.03779e+06
6891	N-Acetyl-D-lactosamine	0.8657	383.35	C14H25NO11	Carbohydrates	Carbohydrates and carbohydrate conjugates	383.141	248.142	4426.32	6598.01	3853.06	4166.48	4809.3	4691.98	3386.34	7683.47	7677.24	6960.74	5192.81	5262.21	6068.86	4959.19	18043.8	3778.93	18969.9	5634.02
7003	2-keto-D-Gluconic acid	0.7826	178.14	C6H10O6	Organic acids	Medium-chain keto acids and derivatives	387.086	339.369	38513.3	27776.1	35261.3	32040.2	38509.5	33851.8	37146.8	28358	32326.2	32371.7	30182.2	30898	2760.81	4560.16	1514.33	2628.95	2914.97	2674.64
7079	5(S),14(R)-Lipoxin B4	0.6561	352.465	C20H32O5	Lipids	Eicosanoids	389.167	289.052	15544.1	14999.7	26277.1	20938.1	15476.4	22515	15076.4	31081.8	22156.8	26019.4	12679.2	25794.4	28087.1	33742.9	18350.1	22253.8	24255.2	18068.3
7149	1,3-Dimethyluric acid	0.661	196.06	C7H8N4O3	Alkaloids	Imidazopyrimidines	391.119	380.615	68789.7	76129.7	169258	95802	94132.2	105596	39864.8	67654.4	51815.4	31683.7	62095.2	49971.7	40307.4	104431	35736.1	72057.5	77432.2	75725.3
7291	S-Nitroso-L-glutathione	0.9771	336.074	C10H16N4O7S	Amino acids, peptides, and alogues	Carboxylic acids and derivatives	395.095	305.291	13450.5	15528.5	13237.8	15955.2	10994.7	9002.56	11213	7926.91	7840.64	7050.15	8240.73	8934.81	17151	22145	27296.2	21207.2	17515.8	18713.9
7320	Hexacosanoic acid	0.9929	396.397	C26H52O2	Lipids	Fatty Acyls	395.385	38.082	3659.12	3900.05	2008.49	2796.42	3183.69	2495.48	3303.3	2092.17	3401.64	3849.91	3152.86	7446.41	45277.9	18504.9	23728.1	23133.2	29960	42793.5
7592	3-(3-Indolyl)-2-oxopropanoic acid	0.7433	203.194	C11H9NO3	Organic acids	Indolyl carboxylic acids and derivatives	405.114	75.35	16319.3	6799.78	17374.4	17005.6	16049.6	16186.4	2678.8	7518.15	4451.85	3706.04	4891.93	5004.92	12340.4	8897.68	13807.1	12992.3	19122.8	19190.6
7664	Tamsulosin	0.6939	408.512	C20H28N2O5S	Others	Phenethylamines	407.165	168.476	4326.27	592.552	7404.41	4235.44	5464.43	2467.91	1666.92	869.371	1283.74	1253.69	1898.51	1688.81	4689.5	20024.5	2970.37	10117.8	2403.62	4240.05
7784	.beta.-Estradiol 3-sulfate	0.9759	432.508	C18H24O8S2	Lipids	Sulfated steroids	411.145	126.839	14786.9	11442.3	22989.5	13747	16492.1	17440.5	18643.8	17172.4	17216.9	18416	17257.9	16120.5	30333.1	33098.9	22083.6	29204.5	20180.1	30520.8
7909	Ramipril	0.6764	416.511	C23H32N2O5	Amino acids, peptides, and alogues	Amino acids, peptides, and analogues	415.22	44.707	4207.62	6128.8	4110.89	2393.72	4090.51	3409.64	5675.24	7235.65	4053.38	5568.81	4417.24	15233.1	30661.1	25478.9	11027.2	11566.1	16006.7	9412.77
8104	Fludrocortisone acetate	0.9909	422.493	C23H31FO6	Alcohols	Pregnane steroids	421.202	151.282	15394	20715.9	10489.5	9717.75	5863.72	11762.4	8877.44	8161.99	11309.1	8433.76	8062.79	12990.5	3509.45	4952.38	5573.71	4958.22	3212.48	3770.87
8199	Octacosanoic acid	0.8866	424.428	C28H56O2	Lipids	Fatty Acyls	423.414	33.717	4190.2	3425.53	2135.56	2756.68	1881.15	954.675	2128.54	2051.6	3447.68	6224.29	1397.96	8487.76	25481.2	11050.9	13415.5	10452.6	16484.6	15117
8262	Linustatin	0.6762	409.386	C16H27NO11	Carbohydrates	Carbohydrates and carbohydrate conjugates	425.176	112.111	365.296	877.432	0	0	0	0	3462.92	3991.07	5045.59	5529.43	4781.15	4409	20312.3	44274	50580.9	42496.3	40458.2	15291.3
8265	hydrocortisone 21-acetate	0.7328	404.22	C23H32O6	Alcohols	Hydroxysteroids	425.198	223.326	3975.04	2376.66	5906.64	3300.51	4162.18	4339.47	351.365	376.247	424.91	413.267	495.349	310.742	1263.98	1433.5	1439.01	1051.29	1119.32	1005.33
8333	Stearoylcarnitine	1	427.366	C25H49NO4	Lipids	Fatty Acyls	427.373	36.6625	3040.67	3746.25	5597.62	39.2566	3906.27	4985.55	2419.13	778.853	443.63	243.347	870.084	2545.39	4142.3	1916.95	1653.86	3762.55	2175.98	3349.59
8394	alpha-Tocopherol (Vitamin E)	0.9665	430.381	C29H50O2	Vitamins	Quinone and hydroquinone lipids	429.369	31.947	510.783	413.556	620.953	401.068	331.596	213.55	1165.56	974.558	926.411	1398.96	563.295	2072.58	8232.35	15596.2	11716.5	16753.4	18113.4	9008.32
8561	Naringenin-7-O-Glucoside	0.9623	434.39	C21H22O10	Flavonoids	Flavonoid glycosides	434.129	26.767	6070.43	2039.34	4387.25	3948.78	4545.56	6399.16	7155.44	9444.83	5816	4105.79	5745.64	12441.4	5654.24	6818.05	4934.11	4940.56	8835.21	13767.1
8591	Phloridzin	0.9968	436.409	C21H24O10	Flavonoids	Flavonoid glycosides	435.123	135.344	205920	179211	322672	166148	212202	287301	226912	225444	265022	271168	267308	212976	321387	348610	259895	316114	261613	339437
8786	Cortisol 21-acetate	0.9933	404.5	C23H32O6	Organic acids	Sulfated steroids	441.169	288.31	748.754	373.378	577.176	499.986	503.984	468.791	618.728	742.514	405.613	488.802	387.202	430.903	1807.71	4010.14	1905.04	2489.98	1315.12	2644.75
8889	Isoquercitin	0.8113	464.095	C21H20O12	Flavonoids	Flavonoids	445.078	349.331	11395.8	9685.68	13914.9	11688.8	11568.1	11605.7	7481.61	6358.59	5561.31	4613.68	4637.98	6100.35	6325.55	6451.54	5308.08	6728.47	6506.44	7772.96
9134	1-Palmitoyl-2-hydroxy-sn-glycero-3-phosphoethanolamine	0.9889	453.55	C21H44NO7P	Lipids	Lipids	452.272	184.835	17875.3	16253.2	20045.1	15491.2	17764.5	16690.5	20109.9	22539.4	15302.7	9394.32	12860.9	17501.5	18476.1	15428.5	17739.6	14624.8	22946	18515.7
9218	pregnenolone sulfate	0.8082	396.197	C21H32O5S	Lipids	Steroids and steroid derivatives	455.207	160.461	19544.3	15933.7	15105.7	15737.2	16970.7	15025.6	1727.57	3031.54	1899.84	1220.23	1410.12	1702.96	1618.05	1160.09	3823.61	1431.87	4039.79	2766.59
9228	Betulinic Acid	0.9994	456.711	C30H48O3	Terpenoids	Triterpenoids	455.349	41.5315	1.53525e+07	1.34451e+07	8.82819e+06	1.19283e+07	1.05537e+07	6.10619e+06	1.291e+07	1.3197e+07	9.55433e+06	1.28087e+07	1.01581e+07	2.36458e+07	5.49792e+07	8.31052e+07	5.91935e+07	7.54514e+07	6.44753e+07	5.56499e+07
9386	Pravastatin	0.7114	424.528	C23H36O7	Organic acids	Medium-chain hydroxy acids and derivatives	461.197	132.763	1128.21	1186.68	1286.74	2096.05	726.243	1951.27	22501.6	21880.2	27052.7	35498.1	29357.8	27520	66297.3	77831.2	11194.5	51406.7	13438.8	63940.1
9525	Estrone 3-glucuronide	0.6774	446.49	C24H30O8	Lipids	Steroidal glycosides	467.164	46.748	3837.56	4124.47	11869.9	8958.67	6205.76	6588.78	2856.66	2175.12	3553.07	4598.72	2138.79	2481.23	6518.74	5047.66	7290.85	6223.9	5351.51	6639.76
9596	11-Keto-.beta.-boswellic acid	0.9015	470.684	C30H46O4	Terpenoids	Triterpenoids	469.336	26.7595	23418.3	19488.8	19391.6	13046.7	13539.4	17987.5	19757.2	15818.5	13180.3	12966	15410.9	11060.2	14323.8	25723.3	17139.1	20081	15564.4	18820.5
9714	Amygdalin	0.8014	457.428	C20H27NO11	Alkaloids	Carbohydrates and carbohydrate conjugates	473.181	286.87	4902.77	4326.82	4907.9	3875.52	4426.19	4180.71	824.088	581.757	4855.17	581.277	5463.21	486.031	589.44	615.04	1353.68	786.56	1176.53	827.304
9865	Vindoline	0.8701	456.539	C25H32N2O6	Alkaloids	Alkaloidss	477.19	187.774	3342.45	2282.8	2503.04	1591.71	2098.47	2561.28	3004.02	2834.09	3579.35	3107.36	3432.83	4068.91	6018.13	11112.7	2976.46	6568.45	3926.96	6332.84
9998	Mangiferin	0.7317	422.34	C19H18O11	Flavonoids	1-benzopyrans	481.092	202.231	41911.9	32901.9	74038.7	37621.5	44608.6	50051.1	19712	25393.8	27432.7	40322.4	45201.6	23197.8	58612.9	49592.7	29327.9	53319	25180	54041.4
10002	Silybin	0.8419	482.436	C25H22O10	Flavonoids	Flavanonols	481.119	202.314	43080.6	32133.8	76407.3	44543.9	46085.1	52218.5	18626.4	23917.3	27180.1	39231.1	28297.6	22080.3	59155.3	49637	30494.1	54790.7	24355	53988.9
10743	Melezitose	0.8713	504.437	C18H32O16	Carbohydrates	Carbohydrates and carbohydrate conjugates	503.157	409.486	472513	206982	78469	391992	283483	56944.3	93583.6	328289	133712	55527.4	100875	89536.5	73888	230271	42514.7	89352.4	183148	59531
10744	Raffinose	0.9452	504.169	C18H32O16	Carbohydrates	Organooxygen compounds	503.156	427.745	146496	158613	73093.2	210685	76534.5	55339.4	57482.6	65908.1	71214.3	56717.7	56982.9	61996.3	56526.4	181898	53128.4	94536.7	74851.3	46919.4
11171	Adynerin	0.9546	516.67	C30H44O7	Lipids	Steroids and steroid derivatives	515.302	42.277	13643.7	10576.5	10104.8	10940.9	9139.51	12825.9	15541	19518.7	14781.7	14006.6	13047.6	14500.6	7071.11	5484.38	6259.26	8167.03	6804.83	19446.4
11231	Gossypol	0.978	518.554	C30H30O8	Terpenoids	Sesquiterpenoids	517.186	242.394	5483.22	7680.33	1177.31	5057.54	2120.79	3258.71	9498.48	11058.3	9692.42	11936.3	14674.8	10081.2	182050	158158	307240	184132	312432	230108
11759	1,3-Dicaffeoylquinic acid	0.7339	516.451	C25H24O12	Simple Phenylpropanols	Alcohols and polyols	532.146	349.063	2090.74	2544.05	2080.05	2778.89	3333.07	2015.76	4013.23	4248.42	2673.58	1814.49	2759.57	2235.08	2604.28	7522.81	2752.36	2511.68	9444.75	3898.74
12023	Cyclic adenosine diphosphate ribose	0.7842	559.316	C15H23N5O14P2	Nucleotide analog	nucleotide	540.047	417.916	2151.87	2918.63	2689.99	2172.02	2606.4	2363.97	2859.61	3214.66	2917	2447.2	2656.83	2623.39	3640.51	4405.48	4046.84	3924.57	4511.67	3750.75
12702	Theaflavin	0.9789	564.494	C29H24O12	Flavonoids	Flavans	563.112	139.485	133432	193926	119067	23384.4	46727.7	35488	183109	274097	295227	357427	253544	238410	790733	1.75547e+06	750539	995561	952788	852313
12754	Uridine diphosphate glucose(UDP-D-Glucose)	0.9638	566.302	C15H24N2O17P2	Carbohydrates	Pyrimidine nucleotide sugars	565.041	426.932	33787.6	37286.8	45673.5	28612.1	33728.4	39458.6	32949.4	31312.2	44273.3	39585.7	37620.3	36732.5	56367.7	57473.8	61468.4	52074.8	56257	61247.7
12755	Ginkgetin	0.9664	566.511	C32H22O10	Flavonoids	Biflavonoids and polyflavonoids	565.108	339.258	26383.2	19602.3	22154.8	15660.6	23088.7	20851.2	30438	28653.3	27046	28889.7	26466.7	26109.9	1065.93	1564.08	992.561	1043.3	1288.24	1151.87
12913	Kaempferol	0.9996	286.048	C15H10O6	Flavonoids	Flavones	571.084	104.629	401835	240774	511251	416066	427716	252444	70906.9	59306.3	37849	31411	29021	41655.6	19635.6	28459.4	20897	24592.6	21558.5	28945.6
13041	Procyanidin A1	0.931	576.127	C30H24O12	Flavonoids	Flavonoids	575.113	143.242	1.87382e+07	1.27109e+07	2.22e+07	1.38785e+07	2.01062e+07	2.05783e+07	587092	619474	421255	190038	276438	586636	50671	108912	67893.6	160679	94841.9	192823
13112	Procyanidin B2	0.9672	578.142	C30H26O12	Flavonoids	Flavonoids	577.128	169.607	1.2557e+06	1.06236e+06	1.70802e+06	1.21453e+06	1.38695e+06	1.24821e+06	74164.8	56517.6	51592.1	29780.8	47468	59872.6	58890.1	64981.6	56697.7	57704.6	64048.4	142168
13315	1-Stearoyl-sn-glycerol 3-phosphocholine	0.7889	523.364	C26H54NO7P	Lipids	Glycerophosphocholines	582.37	175.542	1218.22	1092.79	1143.33	669.179	981.783	829.097	1733.78	1817.89	958.624	1025.79	926.569	1075.41	4458.24	3530.46	3280.24	3589.39	4034.2	4653.14
13967	UDP-N-acetylglucosamine	0.992	607.082	C17H27N3O17P2	Carbohydrates	Pyrimidine nucleosides	606.067	414.764	2631.71	2758.44	2348.61	2078.93	2112.33	4003.79	1868.86	2925.89	3513.49	3557.22	3202.12	2817.75	5563.22	6231.95	6300.5	6165.11	6050.24	5309.95
14058	Rutin	0.9811	610.153	C27H30O16	Flavonoids	Flavonoid glycosides	609.137	287.684	13943.4	15334.2	16781.5	13364.7	12590.6	15983.4	35564.7	49694.8	27704.7	5709.44	18864.3	22970.8	68833.8	68748.8	128302	79790.7	141314	80722.2
14063	Neohesperidin	0.9859	612.576	C28H36O15	Flavonoids	Flavones	609.18	373.281	3275.43	3812.71	3682.59	3336.26	2968.21	3219.99	3245.92	4046	3516.61	3474.6	3068.25	3080.08	10822.2	9832.86	9222.99	8793.76	8920.88	10650.7
14114	Glutathione disulfide	0.7392	612.152	C20H32N6O12S2	Amino acids, peptides, and alogues	Carboxylic acids and derivatives	611.144	287.344	3201.09	3828.79	3429.77	2772.97	2768.43	2980.36	4400.6	6049.8	4287.9	2954.55	6110.43	3027.36	3786.47	6418.22	8818.14	6402.29	7824.19	8029.11
14719	Lecanoric acid	0.9674	318.28	C16H14O7	Organic acids	polyphenols	635.153	139.485	15976.3	19524.9	15621.2	11547.1	15058.8	14390.5	171510	184078	179912	280797	240804	125525	395980	269730	533962	356668	472609	312090
14740	5-Oxo-ETE	0.8082	318.45	C20H30O3	Lipids	Fatty acids and conjugates	635.445	51.933	92687.2	51946	63691.8	79758.8	41809.8	51918	95952.7	90526.3	101204	162177	65377	211530	1.0688e+06	1.0155e+06	927205	1.20622e+06	939727	629984
15739	1-Palmitoyl-2-linoleoyl-sn-glycero-3-phosphate	0.9648	382.429	C17H35O7P	Lipids	Lipids	671.457	154.307	2156.45	8123.64	1426.64	6571.63	544.12	2388.62	7827.64	3895.9	20335.1	13875.3	10659.4	24811.6	355959	265943	219084	181192	322168	283501
15792	1-Palmitoyl-2-oleoyl-sn-glycero-3-phosphate	0.7117	382.429	C17H35O7P	Lipids	Glycerophosphocholines	673.471	39.2285	324.527	347.875	322.59	247.972	391.311	203.582	266.075	440.103	378.071	451.355	339.577	133.328	14781.7	20958.6	23860.5	14172	29068.3	22177.6
17176	Stachyose	0.9869	666.222	C24H42O21	Carbohydrates	Organooxygen compounds	725.227	440.971	1151.06	3460.26	1290.75	5028.75	1171.68	945.345	1138.79	2990.11	1786.4	808.519	1342.51	872.249	892.635	3599.71	1755.16	1809.32	3654.28	715.764
17620	Glafenine	0.7114	372.802	C19H17ClN2O4	Amino acids, peptides, and alogues	Aminoquinolines and derivatives	743.174	45.901	4193.21	1597.09	3237.23	3682.02	2880.28	1354.55	2107.74	2859.02	2859.75	2538.42	1753.44	3642.76	5677.08	6962.35	6080.65	7336.97	7144.16	6999.66
17989	2-Oleoyl-1-palmitoyl-sn-glycero-3-phosphocholine(PC(16:0/18:1(9Z)))	1	760.076	C42H82NO8P	Lipids	Lipids	758.568	51.318	3433.21	1787.83	2718.76	1335.1	75.6079	2477.75	7301.54	4813.15	6595.91	4101.03	4705.25	8820.45	31621.8	21037.8	25588.6	18419.2	27439.8	33951
19453	Glycyrrhizic Acid	0.9645	822.932	C42H62O16	Terpenoids	Terpene glycosides	821.376	96.038	464.904	0	0	0	0	516.425	6792.06	7188.3	7570.85	3015.53	3839.43	10408.1	11057.7	7694.78	6500.21	9622.35	5440.42	6449.56
20275	Apigenin 7-glucoside	0.9312	474.414	C23H22O11	Flavonoids	Flavones	863.193	109.45	164972	66115.3	257361	186400	152223	154699	328725	307578	89996.9	108002	31853.3	138005	59776.6	90659.9	51780.5	93092	107853	170618
21070	Oleanolic acid	0.9449	456.36	C30H48O3	Terpenoids	Triterpenoids	911.702	41.446	36701.4	36306.2	41555.5	42216.9	27415.6	20906.8	46256.4	38587	40312.8	66358.1	39160.2	70039.3	459101	560624	598005	590182	536074	495756

## Sheet: Table S3
	Table S3 Effects of differential secondary metabolites (750mg/L) on the mycelial growth of N. clavispora
	Secondary metabolites	3d(cm2)	4d(cm2)	5d(cm2)	7d(cm2)
	Control	15.2773±1.74 a	24.9043±1.89 a	32.4006±2.43 a	40.8628±2.86 a
	Baicalein(750mg/L)	10.9393±3.94 b	18.538±3.35 b	26.678±3.37 b	35.913±4.98 b
	Diosmetin(750mg/L)	13.7558±3.63 b	21.1868±3.87 b	27.8948±4.88 b	35.4025±4.81 b
	Kaempferol(750mg/L)	14.6037±1.079 a	25.9778±1.33 a	35.201±2.24 a	40.277±2.83 a
	Naringenin(750mg/L)	12.3832±1.58 b	21.553±2.36 b	28.7183±3.086 b	34.2277±3.56 b
	Quercetin(750mg/L)	13.5003±1.26 b	20.267±1.96 b	29.9643±2.78 b	35.174±3.83 b
	Taxifolin(750mg/L)	16.2417±2.27 a	24.08717±2.89 a	30.933±3.63 a	39.8322±3.78 a

## Sheet: Table S4
	Table S4 Inhibition rate of baicalein, diosmetin, and naringenin on petal blight caused by infection of N. clavispora in alpine Rhododendron
	Flavonoids	Concentration(mg/L)	Inhibitory rate(%)
			R. delavayi		R. agastum		R. irroratum
	Baicalein	5000	72.26% 75.36% 66.03%		75.09% 65.88% 64.38%		75.11% 83.76% 77.83%
	Diosmetin	5000
	Naringenin	1000
